# Supplementary material for: Anaesthetists’ attitudes towards attending the funerals of their patients: A cross-sectional study among Australian and New Zealand anaesthetists
Source: PLoS One. 2020 Nov 5;15(11):e0239996. doi: 10.1371/journal.pone.0239996 (PMC7643987; doi:10.1371/journal.pone.0239996)
Supplement: S4 Appendix — (XLSX) [file pone.0239996.s004.xlsx]

## Sheet: Sheet
Respondent ID	Collector ID	Start Date	End Date	IP Address	Email Address	First Name	Last Name	Custom Data 1	For patients to whom you have provided anaesthesia care, have you ever attended their funeral?	For patients to whom you have provided anaesthesia care, how often do you form a special bond with the patients or their families?	Do you think having a special bond with patients or their families makes you more likely to attend the funeral of the patient?	Do you think you are more likely to attend the funeral of a patient who died unexpectedly compared to someone who died expectedly?	What do you think are benefits for the ANAESTHETIST who attends a patient’s funeral? (Multiple options can be chosen). If there are no benefits, please do not tick any box.						Are there any other benefits to YOU by attending the funeral?	What do you think are the benefits to the FAMILY when you attend the funeral of a patient you provided anaesthesia care for? (Multiple options can be chosen). If there are no benefits, please do not tick any box.					Are there any other benefits to the FAMILY by you attending the funeral?	What are the BARRIERS to attending the funeral of a patient you provided anaesthesia care? (Multiple options can be chosen). If there are no barriers, please do not tick any box.											Are there other barriers to attending the funeral?	What is your age?	What is your gender?	How long have you been a consultant anaesthetist for?	Which state of Australia is your practice based? If you practice in New Zealand please tick the last option.	Do you work in an urban or a rural setting?	Do you work in a public or a private setting?	Is your practice predominantly in
									Response	Response			Gain a greater understanding of whom the patient was before the illness	Establish your own professional development	Appear professional to the family	Pay a gesture of respect to the deceased or their families	Express personal grief at the loss of someone you cared	Provide comfort and ongoing care for the bereaved family	Open-Ended Response	Pay a gesture of respect to the family	Provide an opportunity for family member can ask unanswered questions	Reduce the family's stress	Extend the relationship to relatives	Show caring for patients at the end-of-life and beyond	Open-Ended Response	Time restraint	Funeral attendance is unprofessional	Funeral attendance is a source of emotional stress for me	Personal bereavement from the loss of the patient	Presence of the anaesthetist can be traumatic for the family	Attending can invite inappropriate questions	Attending can invite recriminations or even anger	It can disturb the very personal and private grieving process of a family	May have implications for anaesthetist-patient confidentiality	May be misinterpreted or seen as not warranted	Perceived patient and/or family dissatisfaction with care	Open-Ended Response	Response	Response	Response	Response	Response	Response	Response	Other (please specify)
6784665341	162871270	2018-03-27 11:34:29	2018-03-27 11:39:38						No	Seldom	Strongly agree	Neutral				Pay a gesture of respect to the deceased or their families	Express personal grief at the loss of someone you cared	Provide comfort and ongoing care for the bereaved family	Sympathy for the family	Pay a gesture of respect to the family				Show caring for patients at the end-of-life and beyond	No						Attending can invite inappropriate questions	Attending can invite recriminations or even anger	It can disturb the very personal and private grieving process of a family				No	60 or older	Male	More than 20 years	NSW	Predominantly urban	Predominantly private	Anaesthesia
6782614023	162871270	2018-03-26 21:17:06	2018-03-26 21:19:52						No	Often	Neutral	Agree			Appear professional to the family	Pay a gesture of respect to the deceased or their families				Pay a gesture of respect to the family				Show caring for patients at the end-of-life and beyond		Time restraint		Funeral attendance is a source of emotional stress for me	Personal bereavement from the loss of the patient	Presence of the anaesthetist can be traumatic for the family	Attending can invite inappropriate questions	Attending can invite recriminations or even anger	It can disturb the very personal and private grieving process of a family		May be misinterpreted or seen as not warranted	Perceived patient and/or family dissatisfaction with care		50 to 59	Male	More than 20 years	NSW	Predominantly urban	Predominantly private	Anaesthesia
6782129605	162871270	2018-03-26 15:01:27	2018-03-26 15:03:58						No	Often	Disagree	Disagree							No											Presence of the anaesthetist can be traumatic for the family								50 to 59	Female	10 to 20 years	NSW	Predominantly urban	Predominantly private	Anaesthesia
6781902949	162871270	2018-03-26 11:02:46	2018-03-26 11:06:18						No	Seldom	Agree	Neutral				Pay a gesture of respect to the deceased or their families				Pay a gesture of respect to the family				Show caring for patients at the end-of-life and beyond		Time restraint				Presence of the anaesthetist can be traumatic for the family	Attending can invite inappropriate questions	Attending can invite recriminations or even anger	It can disturb the very personal and private grieving process of a family	May have implications for anaesthetist-patient confidentiality	May be misinterpreted or seen as not warranted			40 to 49	Female	10 to 20 years	NSW	Predominantly urban	Half public, half private	Anaesthesia
6781885630	162871270	2018-03-26 10:44:50	2018-03-26 10:49:05						No	Seldom	Agree	Strongly disagree							No						No	Time restraint	Funeral attendance is unprofessional	Funeral attendance is a source of emotional stress for me		Presence of the anaesthetist can be traumatic for the family	Attending can invite inappropriate questions	Attending can invite recriminations or even anger	It can disturb the very personal and private grieving process of a family	May have implications for anaesthetist-patient confidentiality	May be misinterpreted or seen as not warranted	Perceived patient and/or family dissatisfaction with care		60 or older	Male	More than 20 years	NSW	Predominantly urban	Predominantly private	Anaesthesia
6781881439	162871270	2018-03-26 10:40:24	2018-03-26 10:42:20						No	Never	Strongly disagree	Strongly disagree															Funeral attendance is unprofessional											50 to 59	Male	10 to 20 years	NSW	Predominantly urban	Predominantly private	Anaesthesia
6781878691	162871270	2018-03-26 10:37:38	2018-03-26 10:39:41						No	Seldom	Neutral	Disagree				Pay a gesture of respect to the deceased or their families								Show caring for patients at the end-of-life and beyond		Time restraint				Presence of the anaesthetist can be traumatic for the family	Attending can invite inappropriate questions		It can disturb the very personal and private grieving process of a family		May be misinterpreted or seen as not warranted	Perceived patient and/or family dissatisfaction with care		50 to 59	Male	More than 20 years	NSW	Predominantly urban	Predominantly private	Anaesthesia
6781859194	162871270	2018-03-26 10:17:08	2018-03-26 10:19:08						No	Often	Agree	Agree					Express personal grief at the loss of someone you cared	Provide comfort and ongoing care for the bereaved family		Pay a gesture of respect to the family	Provide an opportunity for family member can ask unanswered questions			Show caring for patients at the end-of-life and beyond		Time restraint							It can disturb the very personal and private grieving process of a family		May be misinterpreted or seen as not warranted			50 to 59	Female	More than 20 years	NSW	Predominantly urban	Predominantly private	Anaesthesia
6781822554	162871270	2018-03-26 09:35:32	2018-03-26 09:38:17						No	Seldom	Strongly agree	Strongly disagree				Pay a gesture of respect to the deceased or their families				Pay a gesture of respect to the family				Show caring for patients at the end-of-life and beyond		Time restraint									May be misinterpreted or seen as not warranted			60 or older	Male	More than 20 years	NSW	Predominantly urban	Predominantly private	Anaesthesia
6781806909	162871270	2018-03-26 09:17:25	2018-03-26 09:19:22						No	Seldom	Neutral	Neutral				Pay a gesture of respect to the deceased or their families			No	Pay a gesture of respect to the family																		40 to 49	Male	10 to 20 years	NSW	Predominantly urban	Predominantly private	Anaesthesia
6781245362	162871270	2018-03-25 22:21:29	2018-03-25 22:25:09						No	Seldom	Agree	Agree	Gain a greater understanding of whom the patient was before the illness		Appear professional to the family	Pay a gesture of respect to the deceased or their families	Express personal grief at the loss of someone you cared	Provide comfort and ongoing care for the bereaved family	closure or completion of care	Pay a gesture of respect to the family	Provide an opportunity for family member can ask unanswered questions	Reduce the family's stress	Extend the relationship to relatives	Show caring for patients at the end-of-life and beyond		Time restraint											other commitments - cover for work other responsibilities	60 or older	Male	More than 20 years	NSW	Predominantly urban	Predominantly private	Anaesthesia
6781229346	162871270	2018-03-25 21:58:41	2018-03-25 22:01:20						No	Seldom	Agree	Neutral	Gain a greater understanding of whom the patient was before the illness			Pay a gesture of respect to the deceased or their families	Express personal grief at the loss of someone you cared		No	Pay a gesture of respect to the family			Extend the relationship to relatives		Show the family you care	Time restraint				Presence of the anaesthetist can be traumatic for the family					May be misinterpreted or seen as not warranted		No	30 to 39	Male	Less than 5 years	NSW	Predominantly rural	Predominantly public	Anaesthesia
6773874364	162871270	2018-03-22 07:21:53	2018-03-22 07:26:52						No	Never	Agree					Pay a gesture of respect to the deceased or their families	Express personal grief at the loss of someone you cared	Provide comfort and ongoing care for the bereaved family		Pay a gesture of respect to the family	Provide an opportunity for family member can ask unanswered questions			Show caring for patients at the end-of-life and beyond		Time restraint				Presence of the anaesthetist can be traumatic for the family	Attending can invite inappropriate questions	Attending can invite recriminations or even anger	It can disturb the very personal and private grieving process of a family	May have implications for anaesthetist-patient confidentiality	May be misinterpreted or seen as not warranted	Perceived patient and/or family dissatisfaction with care		50 to 59	Female	More than 20 years	New Zealand	Predominantly urban	Predominantly public	Anaesthesia
6768942296	162871270	2018-03-20 16:56:36	2018-03-20 17:00:26						No	Seldom	Neutral	Agree	Gain a greater understanding of whom the patient was before the illness			Pay a gesture of respect to the deceased or their families	Express personal grief at the loss of someone you cared			Pay a gesture of respect to the family				Show caring for patients at the end-of-life and beyond		Time restraint				Presence of the anaesthetist can be traumatic for the family	Attending can invite inappropriate questions	Attending can invite recriminations or even anger	It can disturb the very personal and private grieving process of a family	May have implications for anaesthetist-patient confidentiality	May be misinterpreted or seen as not warranted	Perceived patient and/or family dissatisfaction with care		50 to 59	Female	10 to 20 years	WA	Predominantly urban	Half public, half private	Anaesthesia
6768422527	162871270	2018-03-20 09:55:59	2018-03-20 09:58:43						No	Seldom	Agree	Disagree				Pay a gesture of respect to the deceased or their families		Provide comfort and ongoing care for the bereaved family	not really	Pay a gesture of respect to the family				Show caring for patients at the end-of-life and beyond		Time restraint		Funeral attendance is a source of emotional stress for me	Personal bereavement from the loss of the patient	Presence of the anaesthetist can be traumatic for the family	Attending can invite inappropriate questions	Attending can invite recriminations or even anger	It can disturb the very personal and private grieving process of a family	May have implications for anaesthetist-patient confidentiality	May be misinterpreted or seen as not warranted	Perceived patient and/or family dissatisfaction with care		50 to 59	Male	More than 20 years	New Zealand	Predominantly urban	Half public, half private	Anaesthesia
6765890028	162871270	2018-03-19 12:33:13	2018-03-19 12:35:33						No	Never	Neutral	Neutral																					It can disturb the very personal and private grieving process of a family		May be misinterpreted or seen as not warranted			60 or older	Male	More than 20 years	NSW	Predominantly urban	Predominantly public	Anaesthesia
6760409872	162871270	2018-03-16 06:41:17	2018-03-16 06:45:09						Yes	Seldom	Strongly agree	Disagree				Pay a gesture of respect to the deceased or their families	Express personal grief at the loss of someone you cared	Provide comfort and ongoing care for the bereaved family		Pay a gesture of respect to the family	Provide an opportunity for family member can ask unanswered questions			Show caring for patients at the end-of-life and beyond		Time restraint				Presence of the anaesthetist can be traumatic for the family		Attending can invite recriminations or even anger		May have implications for anaesthetist-patient confidentiality	May be misinterpreted or seen as not warranted	Perceived patient and/or family dissatisfaction with care		50 to 59	Male	More than 20 years	New Zealand	Predominantly urban	Predominantly public	Anaesthesia
6758081328	162871270	2018-03-15 12:47:23	2018-03-15 12:51:25						No	Seldom	Agree	Neutral						Provide comfort and ongoing care for the bereaved family	No		Provide an opportunity for family member can ask unanswered questions				Show the family that the deceased was cared for in their last moments	Time restraint			Personal bereavement from the loss of the patient	Presence of the anaesthetist can be traumatic for the family		Attending can invite recriminations or even anger	It can disturb the very personal and private grieving process of a family		May be misinterpreted or seen as not warranted	Perceived patient and/or family dissatisfaction with care	it may place an emotional burden that makes your professional duties more difficult to attend to.	40 to 49	Male	5 to 10 years	VIC	Predominantly urban	Predominantly public	Anaesthesia
6755225602	162871270	2018-03-14 15:21:48	2018-03-14 15:28:56						No	Seldom	Neutral	Agree																					It can disturb the very personal and private grieving process of a family		May be misinterpreted or seen as not warranted		This is a private time for family and friends of the patient who don’t need to be bothered by a stranger attending such an emotive and personal event	30 to 39	Male	5 to 10 years	VIC	Predominantly urban	Half public, half private	Anaesthesia
6752608399	162871270	2018-03-13 17:06:37	2018-03-13 17:08:55						No	Never	Disagree	Neutral					Express personal grief at the loss of someone you cared	Provide comfort and ongoing care for the bereaved family		Pay a gesture of respect to the family													It can disturb the very personal and private grieving process of a family		May be misinterpreted or seen as not warranted			30 to 39	Female	Less than 5 years	QLD	Predominantly urban	Predominantly public	Anaesthesia
6752182957	162871270	2018-03-13 10:39:57	2018-03-13 10:42:30						No	Seldom	Agree	Disagree				Pay a gesture of respect to the deceased or their families								Show caring for patients at the end-of-life and beyond						Presence of the anaesthetist can be traumatic for the family		Attending can invite recriminations or even anger	It can disturb the very personal and private grieving process of a family					50 to 59	Female	More than 20 years	NSW		Predominantly public	Anaesthesia
6752172983	162871270	2018-03-13 10:32:58	2018-03-13 10:36:45						No	Seldom	Neutral	Neutral				Pay a gesture of respect to the deceased or their families			No	Pay a gesture of respect to the family					No	Time restraint		Funeral attendance is a source of emotional stress for me		Presence of the anaesthetist can be traumatic for the family	Attending can invite inappropriate questions	Attending can invite recriminations or even anger	It can disturb the very personal and private grieving process of a family		May be misinterpreted or seen as not warranted	Perceived patient and/or family dissatisfaction with care		60 or older	Male	More than 20 years	VIC	Predominantly urban	Predominantly public	Anaesthesia
6752066471	162871270	2018-03-13 09:22:05	2018-03-13 09:24:23						No	Seldom	Agree	Agree	Gain a greater understanding of whom the patient was before the illness			Pay a gesture of respect to the deceased or their families	Express personal grief at the loss of someone you cared			Pay a gesture of respect to the family			Extend the relationship to relatives	Show caring for patients at the end-of-life and beyond		Time restraint						Attending can invite recriminations or even anger	It can disturb the very personal and private grieving process of a family		May be misinterpreted or seen as not warranted	Perceived patient and/or family dissatisfaction with care		40 to 49	Male	10 to 20 years	New Zealand	Predominantly urban	Predominantly public	Anaesthesia
6752048659	162871270	2018-03-13 09:11:09	2018-03-13 09:15:48						No	Seldom	Agree	Neutral			Appear professional to the family	Pay a gesture of respect to the deceased or their families			Sowing respect to the family	Pay a gesture of respect to the family				Show caring for patients at the end-of-life and beyond	No					Presence of the anaesthetist can be traumatic for the family		Attending can invite recriminations or even anger	It can disturb the very personal and private grieving process of a family		May be misinterpreted or seen as not warranted		Don't know whether would be appreciated or resented by the family	40 to 49	Male	5 to 10 years	VIC	Predominantly urban	Predominantly public	Anaesthesia
6752046751	162871270	2018-03-13 09:09:57	2018-03-13 09:11:41						No	Seldom	Agree	Agree				Pay a gesture of respect to the deceased or their families				Pay a gesture of respect to the family				Show caring for patients at the end-of-life and beyond		Time restraint												40 to 49	Male	10 to 20 years	VIC	Predominantly urban	Predominantly public	Anaesthesia
6751809263	162871270	2018-03-13 07:09:21	2018-03-13 07:11:30						No	Seldom	Neutral	Disagree				Pay a gesture of respect to the deceased or their families	Express personal grief at the loss of someone you cared			Pay a gesture of respect to the family	Provide an opportunity for family member can ask unanswered questions					Time restraint				Presence of the anaesthetist can be traumatic for the family	Attending can invite inappropriate questions	Attending can invite recriminations or even anger	It can disturb the very personal and private grieving process of a family		May be misinterpreted or seen as not warranted	Perceived patient and/or family dissatisfaction with care		60 or older	Male	More than 20 years	New Zealand	Predominantly urban	Predominantly public	Anaesthesia
6749444789	162871270	2018-03-12 08:42:12	2018-03-12 08:45:18						No	Seldom	Agree	Neutral			Appear professional to the family	Pay a gesture of respect to the deceased or their families				Pay a gesture of respect to the family	Provide an opportunity for family member can ask unanswered questions					Time restraint				Presence of the anaesthetist can be traumatic for the family	Attending can invite inappropriate questions		It can disturb the very personal and private grieving process of a family					40 to 49	Male	Less than 5 years	New Zealand	Predominantly urban	Half public, half private	Anaesthesia
6747268996	162871270	2018-03-10 08:36:07	2018-03-10 08:39:04						No	Often	Neutral	Neutral				Pay a gesture of respect to the deceased or their families	Express personal grief at the loss of someone you cared		closure	Pay a gesture of respect to the family	Provide an opportunity for family member can ask unanswered questions	Reduce the family's stress			no					Presence of the anaesthetist can be traumatic for the family		Attending can invite recriminations or even anger	It can disturb the very personal and private grieving process of a family		May be misinterpreted or seen as not warranted	Perceived patient and/or family dissatisfaction with care	as above	50 to 59	Male	More than 20 years	New Zealand	Predominantly urban	Predominantly private	Anaesthesia
6745453838	162871270	2018-03-09 17:26:21	2018-03-09 17:33:27						No	Seldom	Strongly agree	Disagree																		Presence of the anaesthetist can be traumatic for the family	Attending can invite inappropriate questions	Attending can invite recriminations or even anger	It can disturb the very personal and private grieving process of a family	May have implications for anaesthetist-patient confidentiality	May be misinterpreted or seen as not warranted	Perceived patient and/or family dissatisfaction with care		40 to 49	Female	10 to 20 years	WA	Half urban and half rural	Half public, half private	Anaesthesia
6745320661	162871270	2018-03-09 14:58:26	2018-03-09 15:46:04						No	Seldom	Agree	Neutral				Pay a gesture of respect to the deceased or their families			never attended	Pay a gesture of respect to the family			Extend the relationship to relatives		depends on the family wishes										May be misinterpreted or seen as not warranted	Perceived patient and/or family dissatisfaction with care	no	40 to 49	Male	Less than 5 years	New Zealand	Half urban and half rural	Predominantly public	Anaesthesia
6745119096	162871270	2018-03-09 12:06:03	2018-03-09 12:08:43						No	Often	Disagree	Agree														Time restraint	Funeral attendance is unprofessional	Funeral attendance is a source of emotional stress for me		Presence of the anaesthetist can be traumatic for the family	Attending can invite inappropriate questions	Attending can invite recriminations or even anger	It can disturb the very personal and private grieving process of a family	May have implications for anaesthetist-patient confidentiality	May be misinterpreted or seen as not warranted			40 to 49	Male	Less than 5 years	VIC		Predominantly public	Anaesthesia
6745118699	162871270	2018-03-09 12:05:35	2018-03-09 12:08:47						No	Seldom	Strongly agree	Neutral				Pay a gesture of respect to the deceased or their families	Express personal grief at the loss of someone you cared			Pay a gesture of respect to the family				Show caring for patients at the end-of-life and beyond														50 to 59	Male	More than 20 years	New Zealand	Predominantly rural	Predominantly public	Anaesthesia
6744860731	162871270	2018-03-09 09:21:10	2018-03-09 09:23:28						No	Usually	Disagree	Neutral				Pay a gesture of respect to the deceased or their families			No	Pay a gesture of respect to the family	Provide an opportunity for family member can ask unanswered questions	Reduce the family's stress	Extend the relationship to relatives	Show caring for patients at the end-of-life and beyond	No	Time restraint				Presence of the anaesthetist can be traumatic for the family			It can disturb the very personal and private grieving process of a family					60 or older	Male	More than 20 years	New Zealand	Half urban and half rural	Half public, half private	Anaesthesia
6744800104	162871270	2018-03-09 08:47:44	2018-03-09 08:51:29						No	Seldom	Agree	Neutral				Pay a gesture of respect to the deceased or their families	Express personal grief at the loss of someone you cared			Pay a gesture of respect to the family			Extend the relationship to relatives			Time restraint			Personal bereavement from the loss of the patient		Attending can invite inappropriate questions		It can disturb the very personal and private grieving process of a family		May be misinterpreted or seen as not warranted			30 to 39	Male	Less than 5 years	QLD	Half urban and half rural	Predominantly public	Anaesthesia
6744715051	162871270	2018-03-09 08:09:53	2018-03-09 08:11:42						Yes	Seldom	Agree	Neutral	Gain a greater understanding of whom the patient was before the illness		Appear professional to the family	Pay a gesture of respect to the deceased or their families				Pay a gesture of respect to the family				Show caring for patients at the end-of-life and beyond		Time restraint		Funeral attendance is a source of emotional stress for me			Attending can invite inappropriate questions		It can disturb the very personal and private grieving process of a family	May have implications for anaesthetist-patient confidentiality	May be misinterpreted or seen as not warranted			40 to 49	Female	5 to 10 years	New Zealand	Half urban and half rural	Predominantly public	Anaesthesia
6744285400	162871270	2018-03-09 05:17:15	2018-03-09 05:19:43						No	Seldom	Disagree	Neutral																					It can disturb the very personal and private grieving process of a family					60 or older	Male	More than 20 years	New Zealand	Predominantly urban	Half public, half private	Anaesthesia
6742893986	162871270	2018-03-08 18:44:03	2018-03-08 18:47:48						No	Seldom	Disagree	Disagree				Pay a gesture of respect to the deceased or their families			No	Pay a gesture of respect to the family	Provide an opportunity for family member can ask unanswered questions			Show caring for patients at the end-of-life and beyond	Could arrange debrief in future	Time restraint		Funeral attendance is a source of emotional stress for me					It can disturb the very personal and private grieving process of a family		May be misinterpreted or seen as not warranted		No	50 to 59		More than 20 years		Predominantly urban	Predominantly public	Anaesthesia
6742764711	162871270	2018-03-08 16:43:31	2018-03-08 16:46:29						No	Never	Disagree	Neutral	Gain a greater understanding of whom the patient was before the illness			Pay a gesture of respect to the deceased or their families			No							Time restraint	Funeral attendance is unprofessional	Funeral attendance is a source of emotional stress for me		Presence of the anaesthetist can be traumatic for the family			It can disturb the very personal and private grieving process of a family	May have implications for anaesthetist-patient confidentiality	May be misinterpreted or seen as not warranted			40 to 49	Female	10 to 20 years	New Zealand	Predominantly urban	Predominantly public	Anaesthesia
6741901998	162871270	2018-03-08 07:15:52	2018-03-08 07:18:06						No	Seldom	Neutral	Strongly disagree														Time restraint							It can disturb the very personal and private grieving process of a family		May be misinterpreted or seen as not warranted			40 to 49	Male	10 to 20 years	New Zealand	Predominantly urban	Half public, half private	Anaesthesia
6741805998	162871270	2018-03-08 06:39:40	2018-03-08 06:55:35						No	Often	Neutral	Agree			Appear professional to the family					Pay a gesture of respect to the family						Time restraint				Presence of the anaesthetist can be traumatic for the family			It can disturb the very personal and private grieving process of a family					40 to 49	Female	5 to 10 years	New Zealand	Predominantly urban	Predominantly public	Anaesthesia
6741739359	162871270	2018-03-08 06:14:59	2018-03-08 06:20:18						No	Seldom	Agree	Disagree				Pay a gesture of respect to the deceased or their families								Show caring for patients at the end-of-life and beyond		Time restraint							It can disturb the very personal and private grieving process of a family	May have implications for anaesthetist-patient confidentiality	May be misinterpreted or seen as not warranted		I have never been notified re patients funerals so would take considerable effort for me to find out which may be intrusive to the family. Often our involvement with the patient is short term. I think it would be different for a GP, surgeon or physician whom had months or years of contact with the patient.	40 to 49	Female	5 to 10 years	New Zealand	Predominantly urban	Predominantly public	Anaesthesia
6740144050	162871270	2018-03-07 18:54:18	2018-03-07 18:56:19						No	Seldom	Agree	Disagree				Pay a gesture of respect to the deceased or their families			no	Pay a gesture of respect to the family				Show caring for patients at the end-of-life and beyond	no	Time restraint							It can disturb the very personal and private grieving process of a family		May be misinterpreted or seen as not warranted			30 to 39	Male	5 to 10 years	New Zealand	Predominantly urban	Predominantly public	Anaesthesia
6740078719	162871270	2018-03-07 18:03:42	2018-03-07 18:06:58						No	Never	Strongly agree	Neutral				Pay a gesture of respect to the deceased or their families	Express personal grief at the loss of someone you cared			Pay a gesture of respect to the family	Provide an opportunity for family member can ask unanswered questions			Show caring for patients at the end-of-life and beyond				Funeral attendance is a source of emotional stress for me	Personal bereavement from the loss of the patient	Presence of the anaesthetist can be traumatic for the family	Attending can invite inappropriate questions	Attending can invite recriminations or even anger	It can disturb the very personal and private grieving process of a family		May be misinterpreted or seen as not warranted			50 to 59	Male	10 to 20 years	New Zealand	Predominantly urban	Predominantly private	Anaesthesia
6740055706	162871270	2018-03-07 17:42:55	2018-03-07 17:45:15						No	Usually	Agree	Neutral				Pay a gesture of respect to the deceased or their families	Express personal grief at the loss of someone you cared	Provide comfort and ongoing care for the bereaved family		Pay a gesture of respect to the family	Provide an opportunity for family member can ask unanswered questions	Reduce the family's stress	Extend the relationship to relatives	Show caring for patients at the end-of-life and beyond		Time restraint		Funeral attendance is a source of emotional stress for me							May be misinterpreted or seen as not warranted			60 or older	Male	More than 20 years	New Zealand	Predominantly urban	Predominantly public	Anaesthesia
6740054375	162871270	2018-03-07 17:41:41	2018-03-07 17:46:34						No	Seldom	Agree	Neutral			Appear professional to the family	Pay a gesture of respect to the deceased or their families	Express personal grief at the loss of someone you cared		Closure; permission to grieve without examining the medical facts	Pay a gesture of respect to the family					Reassure them that, even as a transient carer, we cared for their loved one.	Time restraint				Presence of the anaesthetist can be traumatic for the family	Attending can invite inappropriate questions	Attending can invite recriminations or even anger	It can disturb the very personal and private grieving process of a family				Not being invited, not knowing when the service is to be held.	40 to 49	Female	10 to 20 years	New Zealand	Half urban and half rural	Predominantly public	Anaesthesia
6739670285	162871270	2018-03-07 12:26:45	2018-03-07 12:33:04						No	Seldom	Agree	Neutral	Gain a greater understanding of whom the patient was before the illness													Time restraint							It can disturb the very personal and private grieving process of a family	May have implications for anaesthetist-patient confidentiality	May be misinterpreted or seen as not warranted			60 or older	Male	More than 20 years	New Zealand	Predominantly urban	Predominantly public	Anaesthesia
6739587619	162871270	2018-03-07 11:35:04	2018-03-07 11:37:04						No	Seldom	Neutral	Neutral				Pay a gesture of respect to the deceased or their families	Express personal grief at the loss of someone you cared			Pay a gesture of respect to the family				Show caring for patients at the end-of-life and beyond		Time restraint				Presence of the anaesthetist can be traumatic for the family								50 to 59	Male	More than 20 years	New Zealand	Predominantly urban	Half public, half private	Anaesthesia
6739482097	162871270	2018-03-07 10:35:00	2018-03-07 10:40:01						No	Seldom	Agree	Neutral	Gain a greater understanding of whom the patient was before the illness			Pay a gesture of respect to the deceased or their families	Express personal grief at the loss of someone you cared		no	Pay a gesture of respect to the family				Show caring for patients at the end-of-life and beyond	no												no	30 to 39	Female	Less than 5 years	WA	Predominantly urban	Predominantly public	Anaesthesia
6739094227	162871270	2018-03-07 07:29:55	2018-03-07 07:32:39						No	Seldom	Agree	Disagree					Express personal grief at the loss of someone you cared			Pay a gesture of respect to the family													It can disturb the very personal and private grieving process of a family		May be misinterpreted or seen as not warranted			40 to 49	Female	10 to 20 years	VIC	Predominantly urban	Predominantly public	Anaesthesia
6739083167	162871270	2018-03-07 07:25:41	2018-03-07 07:29:21						No	Never	Agree	Agree			Appear professional to the family	Pay a gesture of respect to the deceased or their families	Express personal grief at the loss of someone you cared			Pay a gesture of respect to the family						Time restraint				Presence of the anaesthetist can be traumatic for the family	Attending can invite inappropriate questions	Attending can invite recriminations or even anger	It can disturb the very personal and private grieving process of a family		May be misinterpreted or seen as not warranted			40 to 49	Male	10 to 20 years	New Zealand	Predominantly urban	Half public, half private	Anaesthesia
6739028576	162871270	2018-03-07 07:05:19	2018-03-07 07:09:25						No	Seldom	Neutral	Agree				Pay a gesture of respect to the deceased or their families	Express personal grief at the loss of someone you cared		An opportunity to reflect	Pay a gesture of respect to the family				Show caring for patients at the end-of-life and beyond	To show that we are open and caring, not hiding behind a veil of 'professionalism'					Presence of the anaesthetist can be traumatic for the family	Attending can invite inappropriate questions	Attending can invite recriminations or even anger	It can disturb the very personal and private grieving process of a family		May be misinterpreted or seen as not warranted	Perceived patient and/or family dissatisfaction with care		50 to 59	Male	More than 20 years	New Zealand	Predominantly urban	Half public, half private	Anaesthesia
6737304159	162871270	2018-03-06 19:43:11	2018-03-06 19:45:22						No	Seldom	Strongly agree	Neutral				Pay a gesture of respect to the deceased or their families			feeling of fulfilling duty of care to patient	Pay a gesture of respect to the family								Funeral attendance is a source of emotional stress for me	Personal bereavement from the loss of the patient	Presence of the anaesthetist can be traumatic for the family		Attending can invite recriminations or even anger	It can disturb the very personal and private grieving process of a family					40 to 49	Male	5 to 10 years	WA	Predominantly urban	Predominantly public	Anaesthesia
6737231719	162871270	2018-03-06 18:52:51	2018-03-06 18:55:37						No	Seldom	Agree	Agree				Pay a gesture of respect to the deceased or their families			Discharge any feelings of guilt.					Show caring for patients at the end-of-life and beyond	No.	Time restraint							It can disturb the very personal and private grieving process of a family	May have implications for anaesthetist-patient confidentiality	May be misinterpreted or seen as not warranted			40 to 49	Male	5 to 10 years	New Zealand	Half urban and half rural	Predominantly public	Anaesthesia
6737225048	162871270	2018-03-06 18:48:13	2018-03-06 18:54:26						No	Seldom	Agree	Agree				Pay a gesture of respect to the deceased or their families				Pay a gesture of respect to the family						Time restraint				Presence of the anaesthetist can be traumatic for the family		Attending can invite recriminations or even anger		May have implications for anaesthetist-patient confidentiality	May be misinterpreted or seen as not warranted		breaking the professional boundaries	60 or older	Male	More than 20 years	QLD	Half urban and half rural	Predominantly public	Anaesthesia
6737048631	162871270	2018-03-06 16:01:46	2018-03-06 16:17:02						No	Seldom	Agree	Neutral			Appear professional to the family	Pay a gesture of respect to the deceased or their families					Provide an opportunity for family member can ask unanswered questions			Show caring for patients at the end-of-life and beyond		Time restraint				Presence of the anaesthetist can be traumatic for the family			It can disturb the very personal and private grieving process of a family		May be misinterpreted or seen as not warranted			30 to 39	Male	Less than 5 years	WA	Predominantly urban	Predominantly public	Anaesthesia
6737045524	162871270	2018-03-06 16:13:10	2018-03-06 16:15:04						No	Seldom	Neutral	Disagree														Time restraint	Funeral attendance is unprofessional	Funeral attendance is a source of emotional stress for me		Presence of the anaesthetist can be traumatic for the family	Attending can invite inappropriate questions	Attending can invite recriminations or even anger	It can disturb the very personal and private grieving process of a family	May have implications for anaesthetist-patient confidentiality	May be misinterpreted or seen as not warranted			30 to 39	Female	Less than 5 years	New Zealand	Half urban and half rural	Predominantly public	Anaesthesia
6737042403	162871270	2018-03-06 16:10:20	2018-03-06 16:12:46						No	Seldom	Disagree	Disagree	Gain a greater understanding of whom the patient was before the illness			Pay a gesture of respect to the deceased or their families		Provide comfort and ongoing care for the bereaved family		Pay a gesture of respect to the family				Show caring for patients at the end-of-life and beyond		Time restraint				Presence of the anaesthetist can be traumatic for the family	Attending can invite inappropriate questions	Attending can invite recriminations or even anger	It can disturb the very personal and private grieving process of a family	May have implications for anaesthetist-patient confidentiality	May be misinterpreted or seen as not warranted	Perceived patient and/or family dissatisfaction with care		40 to 49	Male	Less than 5 years	WA	Predominantly urban	Predominantly public	Anaesthesia
6737007223	162871270	2018-03-06 15:38:31	2018-03-06 15:41:40						No	Seldom	Strongly agree	Neutral				Pay a gesture of respect to the deceased or their families	Express personal grief at the loss of someone you cared			Pay a gesture of respect to the family				Show caring for patients at the end-of-life and beyond		Time restraint		Funeral attendance is a source of emotional stress for me			Attending can invite inappropriate questions							40 to 49	Male	Less than 5 years	WA	Predominantly urban	Predominantly public	Anaesthesia
6737002400	162871270	2018-03-06 15:34:09	2018-03-06 15:36:56						No	Often	Disagree	Disagree				Pay a gesture of respect to the deceased or their families			Feeling of closure, however depends on the circumstances surrounding their death.	Pay a gesture of respect to the family	Provide an opportunity for family member can ask unanswered questions			Show caring for patients at the end-of-life and beyond		Time restraint												50 to 59	Female	10 to 20 years	VIC	Predominantly urban	Half public, half private	Anaesthesia
6736998000	162871270	2018-03-06 15:30:04	2018-03-06 15:35:25						No	Never	Agree	Disagree				Pay a gesture of respect to the deceased or their families			Shouldn't be	Pay a gesture of respect to the family					Only to be seen to be showing respect								It can disturb the very personal and private grieving process of a family					60 or older	Female	More than 20 years	New Zealand	Predominantly urban	Half public, half private	Anaesthesia
6736911587	162871270	2018-03-06 10:58:15	2018-03-06 14:20:19						No	Seldom	Neutral	Agree			Appear professional to the family	Pay a gesture of respect to the deceased or their families	Express personal grief at the loss of someone you cared			Pay a gesture of respect to the family	Provide an opportunity for family member can ask unanswered questions			Show caring for patients at the end-of-life and beyond		Time restraint	Funeral attendance is unprofessional	Funeral attendance is a source of emotional stress for me			Attending can invite inappropriate questions				May be misinterpreted or seen as not warranted			40 to 49	Female	10 to 20 years	NSW	Predominantly urban	Half public, half private	Anaesthesia
6736762950	162871270	2018-03-06 12:51:12	2018-03-06 12:53:49						No	Seldom	Strongly disagree	Neutral														Time restraint	Funeral attendance is unprofessional			Presence of the anaesthetist can be traumatic for the family	Attending can invite inappropriate questions		It can disturb the very personal and private grieving process of a family		May be misinterpreted or seen as not warranted	Perceived patient and/or family dissatisfaction with care		30 to 39	Male	Less than 5 years	New Zealand	Predominantly urban	Predominantly public	Anaesthesia
6736752938	162871270	2018-03-06 12:45:18	2018-03-06 12:50:05						Yes	Seldom	Strongly agree	Agree	Gain a greater understanding of whom the patient was before the illness			Pay a gesture of respect to the deceased or their families	Express personal grief at the loss of someone you cared	Provide comfort and ongoing care for the bereaved family	Getting closure	Pay a gesture of respect to the family	Provide an opportunity for family member can ask unanswered questions	Reduce the family's stress	Extend the relationship to relatives	Show caring for patients at the end-of-life and beyond	Know their loved one was important to you as a person,, not just a number amongst many patients.	Time restraint				Presence of the anaesthetist can be traumatic for the family			It can disturb the very personal and private grieving process of a family		May be misinterpreted or seen as not warranted		Mostly workload	50 to 59	Female	10 to 20 years	New Zealand	Predominantly rural	Predominantly public	Anaesthesia
6736582916	162871270	2018-03-06 11:05:37	2018-03-06 11:07:44						No	Seldom	Neutral	Agree	Gain a greater understanding of whom the patient was before the illness		Appear professional to the family	Pay a gesture of respect to the deceased or their families		Provide comfort and ongoing care for the bereaved family		Pay a gesture of respect to the family			Extend the relationship to relatives	Show caring for patients at the end-of-life and beyond				Funeral attendance is a source of emotional stress for me		Presence of the anaesthetist can be traumatic for the family	Attending can invite inappropriate questions	Attending can invite recriminations or even anger	It can disturb the very personal and private grieving process of a family		May be misinterpreted or seen as not warranted			40 to 49	Female	5 to 10 years	New Zealand	Predominantly urban	Predominantly public	Anaesthesia
6736452901	162871270	2018-03-06 09:52:52	2018-03-06 09:55:23						No	Seldom	Neutral	Neutral																										60 or older	Female	More than 20 years	NSW	Predominantly urban	Predominantly public	Anaesthesia
6736426857	162871270	2018-03-06 09:38:10	2018-03-06 09:41:19						No	Seldom	Agree	Neutral			Appear professional to the family					Pay a gesture of respect to the family	Provide an opportunity for family member can ask unanswered questions					Time restraint				Presence of the anaesthetist can be traumatic for the family	Attending can invite inappropriate questions	Attending can invite recriminations or even anger	It can disturb the very personal and private grieving process of a family	May have implications for anaesthetist-patient confidentiality	May be misinterpreted or seen as not warranted			40 to 49	Male	10 to 20 years	New Zealand	Predominantly urban	Predominantly public	Anaesthesia
6736329214	162871270	2018-03-06 08:48:22	2018-03-06 08:52:03						No	Seldom	Disagree	Disagree							No						Woukd not attend funeral but have contact after the incident		Funeral attendance is unprofessional						It can disturb the very personal and private grieving process of a family		May be misinterpreted or seen as not warranted			50 to 59	Male	10 to 20 years	New Zealand	Half urban and half rural	Half public, half private	Anaesthesia
6736257701	162871270	2018-03-06 08:17:30	2018-03-06 08:59:04						Yes	Seldom	Agree	Agree	Gain a greater understanding of whom the patient was before the illness			Pay a gesture of respect to the deceased or their families	Express personal grief at the loss of someone you cared			Pay a gesture of respect to the family	Provide an opportunity for family member can ask unanswered questions		Extend the relationship to relatives	Show caring for patients at the end-of-life and beyond		Time restraint				Presence of the anaesthetist can be traumatic for the family	Attending can invite inappropriate questions		It can disturb the very personal and private grieving process of a family		May be misinterpreted or seen as not warranted			40 to 49	Male	10 to 20 years	New Zealand	Predominantly urban	Predominantly public	Anaesthesia
6736123028	162871270	2018-03-06 07:22:07	2018-03-06 07:24:23						No	Seldom	Disagree	Strongly disagree																		Presence of the anaesthetist can be traumatic for the family			It can disturb the very personal and private grieving process of a family		May be misinterpreted or seen as not warranted			40 to 49	Male	Less than 5 years	New Zealand	Predominantly urban	Predominantly public	Anaesthesia
6736064312	162871270	2018-03-06 06:58:49	2018-03-06 07:01:39						No	Never	Neutral	Neutral				Pay a gesture of respect to the deceased or their families				Pay a gesture of respect to the family						Time restraint												30 to 39	Male	Less than 5 years	New Zealand	Predominantly urban	Predominantly public	Anaesthesia
6735975703	162871270	2018-03-06 06:25:01	2018-03-06 06:27:27						No	Seldom	Neutral	Neutral																		Presence of the anaesthetist can be traumatic for the family			It can disturb the very personal and private grieving process of a family		May be misinterpreted or seen as not warranted	Perceived patient and/or family dissatisfaction with care		30 to 39	Male	Less than 5 years	New Zealand	Predominantly urban	Predominantly public	Anaesthesia
6734319835	162871270	2018-03-05 17:54:41	2018-03-05 17:56:30						No	Seldom	Strongly agree	Strongly agree	Gain a greater understanding of whom the patient was before the illness			Pay a gesture of respect to the deceased or their families			Sense of closure	Pay a gesture of respect to the family				Show caring for patients at the end-of-life and beyond		Time restraint		Funeral attendance is a source of emotional stress for me					It can disturb the very personal and private grieving process of a family		May be misinterpreted or seen as not warranted			30 to 39	Male	Less than 5 years	New Zealand	Predominantly urban	Predominantly public	Anaesthesia
6734307110	162871270	2018-03-05 17:41:28	2018-03-05 17:45:41						No	Seldom	Agree	Neutral			Appear professional to the family	Pay a gesture of respect to the deceased or their families	Express personal grief at the loss of someone you cared		Potentially less likely to get a complaint against you from that family? Or maybe more likely - sign of guilt???	Pay a gesture of respect to the family				Show caring for patients at the end-of-life and beyond	I suspect the family would be unlikely to know I was there...	Time restraint				Presence of the anaesthetist can be traumatic for the family	Attending can invite inappropriate questions	Attending can invite recriminations or even anger	It can disturb the very personal and private grieving process of a family	May have implications for anaesthetist-patient confidentiality	May be misinterpreted or seen as not warranted	Perceived patient and/or family dissatisfaction with care	Unlikely to know the details of the funeral.	30 to 39	Female	5 to 10 years	New Zealand	Predominantly urban	Predominantly public	Anaesthesia
6734269553	162871270	2018-03-05 17:03:09	2018-03-05 17:08:19						No	Seldom	Disagree	Disagree																					It can disturb the very personal and private grieving process of a family					30 to 39	Male	Less than 5 years	New Zealand	Predominantly urban	Predominantly public	Anaesthesia
6734198684	162871270	2018-03-05 15:52:40	2018-03-05 15:56:31						No	Seldom	Agree	Agree				Pay a gesture of respect to the deceased or their families	Express personal grief at the loss of someone you cared		Closure and opportunity to express condolences to family	Pay a gesture of respect to the family	Provide an opportunity for family member can ask unanswered questions			Show caring for patients at the end-of-life and beyond		Time restraint			Personal bereavement from the loss of the patient		Attending can invite inappropriate questions					Perceived patient and/or family dissatisfaction with care		40 to 49	Female	5 to 10 years	VIC	Predominantly urban	Half public, half private	Anaesthesia
6734194458	162871270	2018-03-05 15:47:46	2018-03-05 15:53:07						No	Often	Agree	Agree				Pay a gesture of respect to the deceased or their families	Express personal grief at the loss of someone you cared	Provide comfort and ongoing care for the bereaved family	Helping the own grieving process	Pay a gesture of respect to the family				Show caring for patients at the end-of-life and beyond		Time restraint												40 to 49	Male	5 to 10 years	VIC	Predominantly urban	Predominantly public	Anaesthesia
6734104950	162871270	2018-03-05 14:05:17	2018-03-05 14:12:59						Yes	Seldom	Agree	Neutral				Pay a gesture of respect to the deceased or their families	Express personal grief at the loss of someone you cared			Pay a gesture of respect to the family				Show caring for patients at the end-of-life and beyond		Time restraint		Funeral attendance is a source of emotional stress for me					It can disturb the very personal and private grieving process of a family		May be misinterpreted or seen as not warranted		not a barrier but the only funerals I have attended have been for patients who I knew personally in some way before they became unwell , or had multiple interactions with over a period of time with rgards pain management (or both)	50 to 59	Male	More than 20 years	New Zealand	Half urban and half rural	Predominantly public	Anaesthesia
6734047942	162871270	2018-03-05 13:06:25	2018-03-05 13:08:47						No	Seldom	Agree	Neutral				Pay a gesture of respect to the deceased or their families	Express personal grief at the loss of someone you cared			Pay a gesture of respect to the family				Show caring for patients at the end-of-life and beyond		Time restraint									May be misinterpreted or seen as not warranted	Perceived patient and/or family dissatisfaction with care		30 to 39	Female	Less than 5 years	New Zealand	Predominantly urban	Predominantly public	Anaesthesia
6734019263	162871270	2018-03-05 12:38:58	2018-03-05 12:41:18						No	Seldom	Agree	Neutral				Pay a gesture of respect to the deceased or their families				Pay a gesture of respect to the family				Show caring for patients at the end-of-life and beyond		Time restraint		Funeral attendance is a source of emotional stress for me		Presence of the anaesthetist can be traumatic for the family		Attending can invite recriminations or even anger	It can disturb the very personal and private grieving process of a family		May be misinterpreted or seen as not warranted			30 to 39	Male	5 to 10 years	New Zealand	Predominantly urban	Predominantly public	Anaesthesia
6734008567	162871270	2018-03-05 12:28:33	2018-03-05 12:31:23						No	Often	Neutral	Neutral			Appear professional to the family	Pay a gesture of respect to the deceased or their families	Express personal grief at the loss of someone you cared	Provide comfort and ongoing care for the bereaved family		Pay a gesture of respect to the family				Show caring for patients at the end-of-life and beyond		Time restraint				Presence of the anaesthetist can be traumatic for the family		Attending can invite recriminations or even anger	It can disturb the very personal and private grieving process of a family		May be misinterpreted or seen as not warranted			60 or older	Male	More than 20 years	New Zealand	Predominantly urban	Predominantly public	Anaesthesia
6733984923	162871270	2018-03-05 12:04:11	2018-03-05 12:07:14						No	Seldom	Disagree	Neutral	Gain a greater understanding of whom the patient was before the illness			Pay a gesture of respect to the deceased or their families	Express personal grief at the loss of someone you cared							Show caring for patients at the end-of-life and beyond		Time restraint				Presence of the anaesthetist can be traumatic for the family		Attending can invite recriminations or even anger	It can disturb the very personal and private grieving process of a family		May be misinterpreted or seen as not warranted	Perceived patient and/or family dissatisfaction with care		40 to 49	Female	5 to 10 years	New Zealand	Predominantly urban	Predominantly public	Anaesthesia
6733888499	162871270	2018-03-05 10:28:47	2018-03-05 10:31:16						Yes	Often	Agree	Neutral		Establish your own professional development		Pay a gesture of respect to the deceased or their families	Express personal grief at the loss of someone you cared			Pay a gesture of respect to the family				Show caring for patients at the end-of-life and beyond		Time restraint		Funeral attendance is a source of emotional stress for me	Personal bereavement from the loss of the patient								Getting time off clinical duties can be difficult	40 to 49	Male	5 to 10 years	New Zealand	Predominantly urban	Predominantly public	Anaesthesia
6733882820	162871270	2018-03-05 10:22:46	2018-03-05 10:25:13						No	Never	Agree	Neutral				Pay a gesture of respect to the deceased or their families				Pay a gesture of respect to the family						Time restraint				Presence of the anaesthetist can be traumatic for the family	Attending can invite inappropriate questions	Attending can invite recriminations or even anger	It can disturb the very personal and private grieving process of a family		May be misinterpreted or seen as not warranted			40 to 49	Male	10 to 20 years	New Zealand	Predominantly urban	Predominantly public	Anaesthesia
6733825291	162871270	2018-03-05 09:20:40	2018-03-05 09:24:40						No	Often	Disagree	Disagree				Pay a gesture of respect to the deceased or their families				Pay a gesture of respect to the family			Extend the relationship to relatives	Show caring for patients at the end-of-life and beyond		Time restraint				Presence of the anaesthetist can be traumatic for the family	Attending can invite inappropriate questions	Attending can invite recriminations or even anger	It can disturb the very personal and private grieving process of a family	May have implications for anaesthetist-patient confidentiality	May be misinterpreted or seen as not warranted	Perceived patient and/or family dissatisfaction with care		40 to 49	Male	Less than 5 years	New Zealand	Predominantly urban	Predominantly public	Anaesthesia
6733808723	162871270	2018-03-05 09:03:00	2018-03-05 09:05:56						No	Seldom	Agree	Neutral							No						No	Time restraint				Presence of the anaesthetist can be traumatic for the family	Attending can invite inappropriate questions	Attending can invite recriminations or even anger	It can disturb the very personal and private grieving process of a family	May have implications for anaesthetist-patient confidentiality			Thats enough	40 to 49	Female	Less than 5 years	New Zealand	Predominantly urban	Predominantly public	Anaesthesia
6733808354	162871270	2018-03-05 09:02:37	2018-03-05 09:04:40						No	Seldom	Agree	Disagree				Pay a gesture of respect to the deceased or their families			no					Show caring for patients at the end-of-life and beyond	no	Time restraint											no	40 to 49	Male	10 to 20 years	New Zealand	Half urban and half rural	Predominantly public	Anaesthesia
6733795524	162871270	2018-03-05 08:48:44	2018-03-05 08:50:35						No	Seldom	Agree	Agree	Gain a greater understanding of whom the patient was before the illness			Pay a gesture of respect to the deceased or their families	Express personal grief at the loss of someone you cared			Pay a gesture of respect to the family		Reduce the family's stress		Show caring for patients at the end-of-life and beyond		Time restraint					Attending can invite inappropriate questions	Attending can invite recriminations or even anger	It can disturb the very personal and private grieving process of a family		May be misinterpreted or seen as not warranted			40 to 49	Male	5 to 10 years	New Zealand	Predominantly urban	Predominantly public	Anaesthesia
6733768628	162871270	2018-03-05 08:20:04	2018-03-05 08:25:58						No	Seldom	Neutral	Neutral							Not for me. Uncomfortable w attending patiet funerals. Feels like the “wrong” thing to do	Pay a gesture of respect to the family						Time restraint	Funeral attendance is unprofessional	Funeral attendance is a source of emotional stress for me		Presence of the anaesthetist can be traumatic for the family	Attending can invite inappropriate questions	Attending can invite recriminations or even anger	It can disturb the very personal and private grieving process of a family		May be misinterpreted or seen as not warranted		Cultural. Maori tangi May be at a v remote marae and adds to time constraint as can take several days.	40 to 49	Male	10 to 20 years	New Zealand	Predominantly urban	Half public, half private	Anaesthesia
6733711005	162871270	2018-03-05 07:18:53	2018-03-05 07:20:43						No	Often	Neutral	Neutral				Pay a gesture of respect to the deceased or their families				Pay a gesture of respect to the family						Time restraint	Funeral attendance is unprofessional				Attending can invite inappropriate questions	Attending can invite recriminations or even anger	It can disturb the very personal and private grieving process of a family		May be misinterpreted or seen as not warranted			40 to 49	Female	Less than 5 years	New Zealand	Predominantly rural	Predominantly public	Anaesthesia
6733700506	162871270	2018-03-05 07:07:51	2018-03-05 07:11:40						No	Seldom	Strongly agree	Neutral				Pay a gesture of respect to the deceased or their families	Express personal grief at the loss of someone you cared		no	Pay a gesture of respect to the family				Show caring for patients at the end-of-life and beyond	no										May be misinterpreted or seen as not warranted		You would have to actively find out when the funeral was. I also think that unless you have had a special connection with the patient it is intruding to be at the funeral. Funerals are for shared expressions of love and grief.	30 to 39	Female	5 to 10 years	New Zealand	Predominantly urban	Predominantly public	Anaesthesia
6733697744	162871270	2018-03-05 07:05:01	2018-03-05 07:09:08						Yes	Often	Strongly agree	Agree	Gain a greater understanding of whom the patient was before the illness			Pay a gesture of respect to the deceased or their families	Express personal grief at the loss of someone you cared		Closure on an episode of care					Show caring for patients at the end-of-life and beyond	Demonstration of respect for the family and bereaved	Time restraint							It can disturb the very personal and private grieving process of a family		May be misinterpreted or seen as not warranted			50 to 59	Female	10 to 20 years	VIC	Predominantly urban	Predominantly public	Anaesthesia
6733676359	162871270	2018-03-05 06:42:46	2018-03-05 06:46:27						No	Never	Agree	Neutral																			Attending can invite inappropriate questions		It can disturb the very personal and private grieving process of a family	May have implications for anaesthetist-patient confidentiality	May be misinterpreted or seen as not warranted		No bond hence no need to attend	40 to 49	Male	5 to 10 years	New Zealand	Predominantly urban	Half public, half private	Anaesthesia
6733209878	162871270	2018-03-04 21:30:45	2018-03-04 21:34:17						No	Seldom	Agree	Disagree			Appear professional to the family	Pay a gesture of respect to the deceased or their families	Express personal grief at the loss of someone you cared	Provide comfort and ongoing care for the bereaved family		Pay a gesture of respect to the family				Show caring for patients at the end-of-life and beyond		Time restraint		Funeral attendance is a source of emotional stress for me	Personal bereavement from the loss of the patient				It can disturb the very personal and private grieving process of a family					50 to 59	Male	10 to 20 years	VIC	Predominantly urban	Predominantly private	Anaesthesia
6733200686	162871270	2018-03-04 21:15:23	2018-03-04 21:19:18						Yes	Seldom	Agree	Agree			Appear professional to the family	Pay a gesture of respect to the deceased or their families			No	Pay a gesture of respect to the family				Show caring for patients at the end-of-life and beyond	No	Time restraint		Funeral attendance is a source of emotional stress for me	Personal bereavement from the loss of the patient		Attending can invite inappropriate questions						No	40 to 49	Male	10 to 20 years	VIC	Predominantly urban	Predominantly private	Anaesthesia
6733147558	162871270	2018-03-04 19:45:01	2018-03-04 19:53:08						No	Seldom	Strongly agree	Neutral				Pay a gesture of respect to the deceased or their families	Express personal grief at the loss of someone you cared				Provide an opportunity for family member can ask unanswered questions			Show caring for patients at the end-of-life and beyond														60 or older	Female	More than 20 years	QLD	Predominantly urban	Predominantly public	Anaesthesia
6733111881	162871270	2018-03-04 18:40:20	2018-03-04 18:44:24						No	Seldom	Disagree	Neutral				Pay a gesture of respect to the deceased or their families				Pay a gesture of respect to the family													It can disturb the very personal and private grieving process of a family		May be misinterpreted or seen as not warranted			40 to 49	Male	5 to 10 years	NSW	Predominantly urban	Predominantly public	Anaesthesia
6733013537	162871270	2018-03-04 15:25:42	2018-03-04 15:27:58						No	Often	Agree	Neutral				Pay a gesture of respect to the deceased or their families			Unsure	Pay a gesture of respect to the family				Show caring for patients at the end-of-life and beyond	No	Time restraint	Funeral attendance is unprofessional							May have implications for anaesthetist-patient confidentiality	May be misinterpreted or seen as not warranted			50 to 59	Male	10 to 20 years	VIC	Predominantly urban	Half public, half private	Anaesthesia
6732112242	162871270	2018-03-03 20:25:38	2018-03-03 20:32:42						No	Seldom	Neutral	Disagree				Pay a gesture of respect to the deceased or their families		Provide comfort and ongoing care for the bereaved family	Uncertain	Pay a gesture of respect to the family						Time restraint							It can disturb the very personal and private grieving process of a family		May be misinterpreted or seen as not warranted		I have not felt close to any of my patients who have died	30 to 39	Male	5 to 10 years	NSW	Half urban and half rural	Half public, half private	Anaesthesia
6732027616	162871270	2018-03-03 17:58:07	2018-03-03 18:05:43						No	Seldom	Disagree	Agree				Pay a gesture of respect to the deceased or their families	Express personal grief at the loss of someone you cared	Provide comfort and ongoing care for the bereaved family		Pay a gesture of respect to the family	Provide an opportunity for family member can ask unanswered questions			Show caring for patients at the end-of-life and beyond		Time restraint				Presence of the anaesthetist can be traumatic for the family			It can disturb the very personal and private grieving process of a family		May be misinterpreted or seen as not warranted		I would not wish to attend unless specifically invited to.	50 to 59	Male	10 to 20 years	NSW	Predominantly urban	Predominantly private	Anaesthesia
6731944385	162871270	2018-03-03 15:19:26	2018-03-03 15:23:12						No	Seldom	Strongly agree	Agree				Pay a gesture of respect to the deceased or their families								Show caring for patients at the end-of-life and beyond				Funeral attendance is a source of emotional stress for me				Attending can invite recriminations or even anger					Awareness of time of funeral and availability of time by	40 to 49	Male	5 to 10 years	VIC	Predominantly urban	Predominantly private	Anaesthesia
6731809690	162871270	2018-03-03 12:21:12	2018-03-03 12:24:07						Yes	Seldom	Strongly agree	Neutral			Appear professional to the family	Pay a gesture of respect to the deceased or their families	Express personal grief at the loss of someone you cared		The funeral I attended was for personal closure - it was my cousins child who died one day after birth.	Pay a gesture of respect to the family				Show caring for patients at the end-of-life and beyond		Time restraint		Funeral attendance is a source of emotional stress for me		Presence of the anaesthetist can be traumatic for the family	Attending can invite inappropriate questions	Attending can invite recriminations or even anger	It can disturb the very personal and private grieving process of a family	May have implications for anaesthetist-patient confidentiality	May be misinterpreted or seen as not warranted	Perceived patient and/or family dissatisfaction with care		30 to 39	Female	Less than 5 years	VIC	Predominantly urban	Predominantly public	Anaesthesia
6731508524	162871270	2018-03-03 08:23:28	2018-03-03 08:26:54						No	Seldom	Strongly agree	Agree	Gain a greater understanding of whom the patient was before the illness			Pay a gesture of respect to the deceased or their families	Express personal grief at the loss of someone you cared	Provide comfort and ongoing care for the bereaved family	Yes, potential closure	Pay a gesture of respect to the family	Provide an opportunity for family member can ask unanswered questions			Show caring for patients at the end-of-life and beyond		Time restraint	Funeral attendance is unprofessional						It can disturb the very personal and private grieving process of a family	May have implications for anaesthetist-patient confidentiality	May be misinterpreted or seen as not warranted			40 to 49	Female	5 to 10 years	VIC	Predominantly urban	Predominantly private	Anaesthesia
6730005620	162871270	2018-03-02 22:33:36	2018-03-02 22:38:22						No	Seldom	Strongly disagree	Strongly disagree							Keep Professional and social commitments apart							Time restraint	Funeral attendance is unprofessional			Presence of the anaesthetist can be traumatic for the family			It can disturb the very personal and private grieving process of a family		May be misinterpreted or seen as not warranted	Perceived patient and/or family dissatisfaction with care		60 or older	Male	More than 20 years	VIC	Predominantly urban	Half public, half private	Anaesthesia
6729986957	162871270	2018-03-02 22:08:51	2018-03-02 22:23:31						No	Seldom	Agree	Disagree				Pay a gesture of respect to the deceased or their families	Express personal grief at the loss of someone you cared	Provide comfort and ongoing care for the bereaved family		Pay a gesture of respect to the family		Reduce the family's stress		Show caring for patients at the end-of-life and beyond		Time restraint				Presence of the anaesthetist can be traumatic for the family		Attending can invite recriminations or even anger	It can disturb the very personal and private grieving process of a family		May be misinterpreted or seen as not warranted			30 to 39	Female	Less than 5 years	VIC	Predominantly urban	Predominantly public	Anaesthesia
6729819112	162871270	2018-03-02 20:24:26	2018-03-02 20:27:41						No	Seldom	Agree	Agree				Pay a gesture of respect to the deceased or their families				Pay a gesture of respect to the family						Time restraint				Presence of the anaesthetist can be traumatic for the family	Attending can invite inappropriate questions	Attending can invite recriminations or even anger	It can disturb the very personal and private grieving process of a family		May be misinterpreted or seen as not warranted			30 to 39	Male	Less than 5 years	VIC	Predominantly urban	Predominantly public	Anaesthesia
6729804791	162871270	2018-03-02 20:15:50	2018-03-02 20:20:00						No	Often	Agree	Neutral	Gain a greater understanding of whom the patient was before the illness		Appear professional to the family	Pay a gesture of respect to the deceased or their families	Express personal grief at the loss of someone you cared	Provide comfort and ongoing care for the bereaved family	No	Pay a gesture of respect to the family	Provide an opportunity for family member can ask unanswered questions			Show caring for patients at the end-of-life and beyond	No	Time restraint									May be misinterpreted or seen as not warranted		Leave from work unlikely approval	40 to 49	Male	10 to 20 years	VIC	Predominantly urban	Predominantly private	Anaesthesia
6729799636	162871270	2018-03-02 20:12:10	2018-03-02 20:14:09						No	Seldom	Agree	Neutral	Gain a greater understanding of whom the patient was before the illness			Pay a gesture of respect to the deceased or their families	Express personal grief at the loss of someone you cared			Pay a gesture of respect to the family				Show caring for patients at the end-of-life and beyond		Time restraint		Funeral attendance is a source of emotional stress for me		Presence of the anaesthetist can be traumatic for the family	Attending can invite inappropriate questions	Attending can invite recriminations or even anger	It can disturb the very personal and private grieving process of a family	May have implications for anaesthetist-patient confidentiality	May be misinterpreted or seen as not warranted	Perceived patient and/or family dissatisfaction with care		40 to 49	Male	10 to 20 years	VIC	Predominantly urban	Predominantly public	Anaesthesia
6729698375	162871270	2018-03-02 19:05:27	2018-03-02 19:09:32						No	Often	Agree	Strongly agree	Gain a greater understanding of whom the patient was before the illness			Pay a gesture of respect to the deceased or their families	Express personal grief at the loss of someone you cared	Provide comfort and ongoing care for the bereaved family			Provide an opportunity for family member can ask unanswered questions			Show caring for patients at the end-of-life and beyond		Time restraint					Attending can invite inappropriate questions	Attending can invite recriminations or even anger		May have implications for anaesthetist-patient confidentiality				60 or older	Female	More than 20 years	VIC	Predominantly urban	Predominantly public	Anaesthesia
6729681286	162871270	2018-03-02 18:51:30	2018-03-02 18:57:22						No	Seldom	Agree	Disagree	Gain a greater understanding of whom the patient was before the illness			Pay a gesture of respect to the deceased or their families				Pay a gesture of respect to the family			Extend the relationship to relatives			Time restraint				Presence of the anaesthetist can be traumatic for the family	Attending can invite inappropriate questions	Attending can invite recriminations or even anger	It can disturb the very personal and private grieving process of a family	May have implications for anaesthetist-patient confidentiality	May be misinterpreted or seen as not warranted			30 to 39	Female	Less than 5 years	VIC	Predominantly urban	Predominantly public	Anaesthesia
6729667102	162871270	2018-03-02 18:40:38	2018-03-02 18:43:42						No	Seldom	Agree	Neutral													No								It can disturb the very personal and private grieving process of a family		May be misinterpreted or seen as not warranted		It’s weird	30 to 39	Male	Less than 5 years	VIC	Predominantly urban	Predominantly public	Anaesthesia
6729585533	162871270	2018-03-02 17:30:43	2018-03-02 17:32:56						No	Never	Strongly disagree	Neutral						Provide comfort and ongoing care for the bereaved family		Pay a gesture of respect to the family	Provide an opportunity for family member can ask unanswered questions	Reduce the family's stress				Time restraint												60 or older	Male	More than 20 years	VIC	Predominantly urban	Half public, half private	Anaesthesia
6729556925	162871270	2018-03-02 16:58:12	2018-03-02 17:00:41						No	Seldom	Agree	Agree				Pay a gesture of respect to the deceased or their families		Provide comfort and ongoing care for the bereaved family		Pay a gesture of respect to the family				Show caring for patients at the end-of-life and beyond						Presence of the anaesthetist can be traumatic for the family		Attending can invite recriminations or even anger	It can disturb the very personal and private grieving process of a family	May have implications for anaesthetist-patient confidentiality	May be misinterpreted or seen as not warranted	Perceived patient and/or family dissatisfaction with care		40 to 49	Male	5 to 10 years	VIC	Predominantly urban	Predominantly private	Anaesthesia
6729554220	162871270	2018-03-02 16:55:01	2018-03-02 16:57:11						No	Often	Strongly disagree	Strongly disagree					Express personal grief at the loss of someone you cared							Show caring for patients at the end-of-life and beyond						Presence of the anaesthetist can be traumatic for the family								30 to 39	Female	Less than 5 years	VIC	Predominantly urban	Predominantly public	Anaesthesia
6729552933	162871270	2018-03-02 16:53:05	2018-03-02 16:55:13						Yes	Seldom	Agree	Disagree				Pay a gesture of respect to the deceased or their families				Pay a gesture of respect to the family	Provide an opportunity for family member can ask unanswered questions	Reduce the family's stress	Extend the relationship to relatives	Show caring for patients at the end-of-life and beyond		Time restraint									May be misinterpreted or seen as not warranted	Perceived patient and/or family dissatisfaction with care		50 to 59	Male	More than 20 years	VIC	Half urban and half rural	Predominantly public	Anaesthesia
6729487710	162871270	2018-03-02 15:36:20	2018-03-02 15:38:03						No	Seldom	Neutral	Strongly disagree														Time restraint					Attending can invite inappropriate questions		It can disturb the very personal and private grieving process of a family		May be misinterpreted or seen as not warranted			40 to 49	Male	10 to 20 years	VIC	Predominantly urban	Predominantly public	Anaesthesia
6729478799	162871270	2018-03-02 15:25:30	2018-03-02 15:29:33						No	Never	Agree	Disagree							No						You'd have to ask them...												Sometimes barriers are a good thing. Unless actually invited, we have no business attending. It's arrogant otherwise.	40 to 49	Male	10 to 20 years	QLD	Predominantly urban	Half public, half private	Anaesthesia
6729463621	162871270	2018-03-02 15:08:23	2018-03-02 15:09:58						No	Seldom	Disagree	Disagree				Pay a gesture of respect to the deceased or their families				Pay a gesture of respect to the family											Attending can invite inappropriate questions		It can disturb the very personal and private grieving process of a family		May be misinterpreted or seen as not warranted			40 to 49	Female	10 to 20 years	NSW	Predominantly urban	Half public, half private	Anaesthesia
6729457674	162871270	2018-03-02 15:01:55	2018-03-02 15:04:48						No	Seldom	Agree	Disagree						Provide comfort and ongoing care for the bereaved family					Extend the relationship to relatives			Time restraint					Attending can invite inappropriate questions		It can disturb the very personal and private grieving process of a family		May be misinterpreted or seen as not warranted			50 to 59	Male	10 to 20 years	WA	Predominantly urban	Half public, half private	Anaesthesia
6729456512	162871270	2018-03-02 15:00:39	2018-03-02 15:03:45						No	Seldom	Disagree	Disagree			Appear professional to the family	Pay a gesture of respect to the deceased or their families				Pay a gesture of respect to the family	Provide an opportunity for family member can ask unanswered questions			Show caring for patients at the end-of-life and beyond		Time restraint				Presence of the anaesthetist can be traumatic for the family	Attending can invite inappropriate questions		It can disturb the very personal and private grieving process of a family	May have implications for anaesthetist-patient confidentiality	May be misinterpreted or seen as not warranted	Perceived patient and/or family dissatisfaction with care		40 to 49	Male	5 to 10 years	NSW	Predominantly urban	Predominantly private	Anaesthesia
6729445921	162871270	2018-03-02 14:49:42	2018-03-02 14:52:22						No	Seldom	Neutral	Neutral	Gain a greater understanding of whom the patient was before the illness			Pay a gesture of respect to the deceased or their families			No	Pay a gesture of respect to the family					Not sure									May have implications for anaesthetist-patient confidentiality	May be misinterpreted or seen as not warranted		It seems s strange thing to do	50 to 59	Male	More than 20 years	NSW	Half urban and half rural	Predominantly public	Anaesthesia
6729416171	162871270	2018-03-02 14:21:25	2018-03-02 14:24:15						No	Seldom	Neutral	Neutral				Pay a gesture of respect to the deceased or their families				Pay a gesture of respect to the family				Show caring for patients at the end-of-life and beyond		Time restraint					Attending can invite inappropriate questions		It can disturb the very personal and private grieving process of a family		May be misinterpreted or seen as not warranted		Working hours	40 to 49	Male	10 to 20 years	VIC	Half urban and half rural	Predominantly public	Anaesthesia
6729414118	162871270	2018-03-02 14:19:30	2018-03-02 14:21:20						No	Seldom	Agree	Neutral				Pay a gesture of respect to the deceased or their families																			May be misinterpreted or seen as not warranted			40 to 49	Female	5 to 10 years	VIC	Predominantly rural	Predominantly public	Anaesthesia
6729410313	162871270	2018-03-02 14:16:01	2018-03-02 14:18:23						No	Seldom	Strongly disagree	Strongly disagree							No						No										May be misinterpreted or seen as not warranted		No	50 to 59	Male	More than 20 years	VIC	Predominantly urban	Predominantly public	Anaesthesia
6728760546	162871270	2018-03-02 06:38:05	2018-03-02 07:44:46						No	Seldom	Agree	Neutral					Express personal grief at the loss of someone you cared									Time restraint												50 to 59	Male	More than 20 years	New Zealand	Predominantly urban	Predominantly public	Anaesthesia
6726640683	162871270	2018-03-01 13:09:25	2018-03-01 13:12:04						No	Seldom	Neutral	Neutral							no						unsure													50 to 59	Female	More than 20 years	NSW	Predominantly urban	Predominantly public	Anaesthesia
6724538364	162871270	2018-02-28 21:48:38	2018-02-28 21:51:42						No	Seldom	Disagree	Neutral				Pay a gesture of respect to the deceased or their families				Pay a gesture of respect to the family				Show caring for patients at the end-of-life and beyond			Funeral attendance is unprofessional			Presence of the anaesthetist can be traumatic for the family	Attending can invite inappropriate questions	Attending can invite recriminations or even anger	It can disturb the very personal and private grieving process of a family		May be misinterpreted or seen as not warranted			30 to 39	Female	5 to 10 years	VIC	Predominantly urban	Half public, half private	Anaesthesia
6724450807	162871270	2018-02-28 20:48:30	2018-02-28 20:51:40						No	Seldom	Disagree	Neutral			Appear professional to the family	Pay a gesture of respect to the deceased or their families	Express personal grief at the loss of someone you cared				Provide an opportunity for family member can ask unanswered questions			Show caring for patients at the end-of-life and beyond		Time restraint				Presence of the anaesthetist can be traumatic for the family		Attending can invite recriminations or even anger	It can disturb the very personal and private grieving process of a family					40 to 49	Male	10 to 20 years	New Zealand	Predominantly urban	Half public, half private	Anaesthesia
6723166076	162871270	2018-02-28 06:57:05	2018-02-28 07:01:30						No	Seldom	Neutral	Neutral	Gain a greater understanding of whom the patient was before the illness							Pay a gesture of respect to the family							Funeral attendance is unprofessional	Funeral attendance is a source of emotional stress for me	Personal bereavement from the loss of the patient	Presence of the anaesthetist can be traumatic for the family	Attending can invite inappropriate questions	Attending can invite recriminations or even anger	It can disturb the very personal and private grieving process of a family	May have implications for anaesthetist-patient confidentiality	May be misinterpreted or seen as not warranted	Perceived patient and/or family dissatisfaction with care		60 or older	Male	More than 20 years	New Zealand	Predominantly rural	Predominantly public	Anaesthesia
6721185980	162871270	2018-02-27 14:50:11	2018-02-27 14:53:01						No	Seldom	Agree	Disagree	Gain a greater understanding of whom the patient was before the illness		Appear professional to the family	Pay a gesture of respect to the deceased or their families				Pay a gesture of respect to the family				Show caring for patients at the end-of-life and beyond		Time restraint		Funeral attendance is a source of emotional stress for me			Attending can invite inappropriate questions				May be misinterpreted or seen as not warranted		will depend on context of patient's death eg related to anaesthesia/surgery or not	30 to 39	Male	5 to 10 years	New Zealand	Predominantly urban	Predominantly public	Anaesthesia
6721155984	162871270	2018-02-27 14:23:53	2018-02-27 14:29:16						No	Seldom	Disagree	Neutral				Pay a gesture of respect to the deceased or their families			Gaining some closure, especially if the death was unexpected. This may allow some expression of grief that you may find difficult to express in any other forum.	Pay a gesture of respect to the family				Show caring for patients at the end-of-life and beyond											May be misinterpreted or seen as not warranted		Understanding whether this is an apporpriate thing to do or not	60 or older	Male	More than 20 years	New Zealand	Predominantly urban	Predominantly public	Anaesthesia
6720948403	162871270	2018-02-27 11:56:22	2018-02-27 12:01:12						No	Often	Strongly disagree	Strongly disagree							I would not attend a funeral in relatioship to an anaesthetic I had given, maybe years later if I had gotten to know the patient better	Pay a gesture of respect to the family	Provide an opportunity for family member can ask unanswered questions			Show caring for patients at the end-of-life and beyond		Time restraint								May have implications for anaesthetist-patient confidentiality	May be misinterpreted or seen as not warranted		Just not something that I do. while I often get on OK with patients I would have had to know them ahead of the time that I provided them an anaesthetic or have got to know them outside of work after my input into their health care	50 to 59	Male	More than 20 years	New Zealand	Predominantly urban	Predominantly public	Anaesthesia
6720587106	162871270	2018-02-27 08:35:09	2018-02-27 08:45:05						No	Never	Neutral	Neutral				Pay a gesture of respect to the deceased or their families				Pay a gesture of respect to the family				Show caring for patients at the end-of-life and beyond		Time restraint				Presence of the anaesthetist can be traumatic for the family	Attending can invite inappropriate questions				May be misinterpreted or seen as not warranted			30 to 39	Male	Less than 5 years	NSW	Predominantly urban	Half public, half private	Anaesthesia
6720434094	162871270	2018-02-27 07:35:30	2018-02-27 07:38:35						No	Seldom	Agree	Disagree	Gain a greater understanding of whom the patient was before the illness			Pay a gesture of respect to the deceased or their families				Pay a gesture of respect to the family				Show caring for patients at the end-of-life and beyond		Time restraint											None I can see if you have been invited	40 to 49	Female	5 to 10 years	VIC	Predominantly urban	Predominantly public	Pain medicine
6720309327	162871270	2018-02-27 06:47:02	2018-02-27 06:50:10						No	Seldom	Neutral	Disagree	Gain a greater understanding of whom the patient was before the illness			Pay a gesture of respect to the deceased or their families	Express personal grief at the loss of someone you cared		Catharsis					Show caring for patients at the end-of-life and beyond		Time restraint						Attending can invite recriminations or even anger	It can disturb the very personal and private grieving process of a family		May be misinterpreted or seen as not warranted	Perceived patient and/or family dissatisfaction with care	No	30 to 39	Male	Less than 5 years	VIC	Predominantly urban	Predominantly public	Anaesthesia
6718518915	162871270	2018-02-26 16:25:59	2018-02-26 16:29:23						No	Seldom	Strongly disagree	Strongly disagree															Funeral attendance is unprofessional						It can disturb the very personal and private grieving process of a family					60 or older	Male	More than 20 years	WA	Predominantly urban	Predominantly public	Anaesthesia
6718493810	162871270	2018-02-26 15:58:03	2018-02-26 16:01:16						No	Never	Agree	Neutral				Pay a gesture of respect to the deceased or their families		Provide comfort and ongoing care for the bereaved family	Nil	Pay a gesture of respect to the family					Unsure	Time restraint	Funeral attendance is unprofessional			Presence of the anaesthetist can be traumatic for the family	Attending can invite inappropriate questions	Attending can invite recriminations or even anger	It can disturb the very personal and private grieving process of a family	May have implications for anaesthetist-patient confidentiality	May be misinterpreted or seen as not warranted	Perceived patient and/or family dissatisfaction with care	Implies a personal rather than a professional relationship	60 or older	Male	More than 20 years	NSW	Predominantly urban	Half public, half private	Anaesthesia
6718408500	162871270	2018-02-26 14:13:02	2018-02-26 14:26:06						No	Never		Agree					Express personal grief at the loss of someone you cared									Time restraint	Funeral attendance is unprofessional					Attending can invite recriminations or even anger	It can disturb the very personal and private grieving process of a family		May be misinterpreted or seen as not warranted	Perceived patient and/or family dissatisfaction with care		40 to 49	Male	Less than 5 years	QLD	Predominantly urban	Predominantly public	Anaesthesia
6718288995	162871270	2018-02-26 12:22:51	2018-02-26 12:27:22						Yes	Seldom	Strongly agree	Neutral	Gain a greater understanding of whom the patient was before the illness			Pay a gesture of respect to the deceased or their families		Provide comfort and ongoing care for the bereaved family	closure	Pay a gesture of respect to the family		Reduce the family's stress	Extend the relationship to relatives	Show caring for patients at the end-of-life and beyond		Time restraint				Presence of the anaesthetist can be traumatic for the family			It can disturb the very personal and private grieving process of a family		May be misinterpreted or seen as not warranted			50 to 59	Male	10 to 20 years	NSW	Predominantly urban	Predominantly public	Intensive care
6718194181	162871270	2018-02-26 10:52:27	2018-02-26 10:54:29						No	Seldom	Agree	Neutral																										50 to 59	Male	More than 20 years	VIC	Predominantly urban	Predominantly public	Anaesthesia
6718068313	162871270	2018-02-26 08:43:23	2018-02-26 08:46:32						No	Seldom	Agree	Neutral				Pay a gesture of respect to the deceased or their families	Express personal grief at the loss of someone you cared			Pay a gesture of respect to the family					You have honoured the deceased by giving up time to attend	Time restraint							It can disturb the very personal and private grieving process of a family		May be misinterpreted or seen as not warranted			50 to 59	Male	More than 20 years	NSW	Predominantly urban	Predominantly public	Anaesthesia
6718061585	162871270	2018-02-26 08:36:50	2018-02-26 08:39:12						No	Seldom	Agree	Disagree	Gain a greater understanding of whom the patient was before the illness			Pay a gesture of respect to the deceased or their families		Provide comfort and ongoing care for the bereaved family		Pay a gesture of respect to the family	Provide an opportunity for family member can ask unanswered questions	Reduce the family's stress	Extend the relationship to relatives	Show caring for patients at the end-of-life and beyond		Time restraint		Funeral attendance is a source of emotional stress for me	Personal bereavement from the loss of the patient				It can disturb the very personal and private grieving process of a family	May have implications for anaesthetist-patient confidentiality				30 to 39	Male	Less than 5 years	VIC	Predominantly urban	Predominantly public	Anaesthesia
6718021601	162871270	2018-02-26 07:54:51	2018-02-26 07:56:59						No	Seldom	Agree	Neutral				Pay a gesture of respect to the deceased or their families	Express personal grief at the loss of someone you cared			Pay a gesture of respect to the family	Provide an opportunity for family member can ask unanswered questions					Time restraint		Funeral attendance is a source of emotional stress for me		Presence of the anaesthetist can be traumatic for the family	Attending can invite inappropriate questions	Attending can invite recriminations or even anger			May be misinterpreted or seen as not warranted			40 to 49	Male	10 to 20 years	NSW	Predominantly urban	Half public, half private	Anaesthesia
6718008424	162871270	2018-02-26 07:41:21	2018-02-26 07:44:53						Yes	Seldom	Agree	Strongly agree	Gain a greater understanding of whom the patient was before the illness			Pay a gesture of respect to the deceased or their families	Express personal grief at the loss of someone you cared			Pay a gesture of respect to the family	Provide an opportunity for family member can ask unanswered questions			Show caring for patients at the end-of-life and beyond		Time restraint		Funeral attendance is a source of emotional stress for me						May have implications for anaesthetist-patient confidentiality	May be misinterpreted or seen as not warranted		Just don’t feel the need usually	50 to 59	Female	More than 20 years	New Zealand	Half urban and half rural	Half public, half private	Pain medicine
6717985896	162871270	2018-02-26 07:17:26	2018-02-26 07:19:13						No	Often	Neutral	Neutral				Pay a gesture of respect to the deceased or their families	Express personal grief at the loss of someone you cared							Show caring for patients at the end-of-life and beyond		Time restraint		Funeral attendance is a source of emotional stress for me					It can disturb the very personal and private grieving process of a family					40 to 49	Female	5 to 10 years	NSW	Predominantly urban	Predominantly public
6717966710	162871270	2018-02-26 06:57:15	2018-02-26 06:59:32						No	Often	Neutral	Disagree				Pay a gesture of respect to the deceased or their families										Time restraint												60 or older	Male	More than 20 years	New Zealand	Half urban and half rural	Half public, half private	Anaesthesia
6717377544	162871270	2018-02-25 18:11:22	2018-02-25 18:13:54						No	Seldom	Agree	Neutral	Gain a greater understanding of whom the patient was before the illness			Pay a gesture of respect to the deceased or their families			no					Show caring for patients at the end-of-life and beyond	no	Time restraint				Presence of the anaesthetist can be traumatic for the family	Attending can invite inappropriate questions		It can disturb the very personal and private grieving process of a family	May have implications for anaesthetist-patient confidentiality			no	40 to 49	Male	5 to 10 years	VIC	Predominantly urban	Half public, half private	Anaesthesia
6717280039	162871270	2018-02-25 14:36:41	2018-02-25 14:45:44						No	Never	Neutral	Neutral							None apparent						None apparent												Never considered it	60 or older	Male	More than 20 years	NSW	Predominantly urban	Half public, half private	Anaesthesia
6716264051	162871270	2018-02-24 17:14:38	2018-02-24 17:17:28						No	Seldom	Agree	Strongly disagree				Pay a gesture of respect to the deceased or their families			no	Pay a gesture of respect to the family					no	Time restraint											no	60 or older	Male	More than 20 years	WA	Predominantly urban	Predominantly public	Anaesthesia
6716219202	162871270	2018-02-24 16:05:28	2018-02-24 16:09:26						Yes	Seldom	Agree	Disagree		Establish your own professional development		Pay a gesture of respect to the deceased or their families			Acceptance of mortality	Pay a gesture of respect to the family	Provide an opportunity for family member can ask unanswered questions			Show caring for patients at the end-of-life and beyond				Funeral attendance is a source of emotional stress for me		Presence of the anaesthetist can be traumatic for the family					May be misinterpreted or seen as not warranted			50 to 59	Female	More than 20 years	QLD	Predominantly urban	Predominantly public	Anaesthesia
6716182599	162871270	2018-02-24 15:10:47	2018-02-24 15:13:12						No	Seldom	Agree	Neutral				Pay a gesture of respect to the deceased or their families	Express personal grief at the loss of someone you cared	Provide comfort and ongoing care for the bereaved family		Pay a gesture of respect to the family	Provide an opportunity for family member can ask unanswered questions	Reduce the family's stress		Show caring for patients at the end-of-life and beyond		Time restraint												40 to 49	Male	Less than 5 years	QLD	Predominantly urban	Predominantly public	Anaesthesia
6715469375	162871270	2018-02-24 06:29:12	2018-02-24 06:31:57						No	Never	Neutral	Strongly disagree							No						No										May be misinterpreted or seen as not warranted		No	50 to 59	Male	More than 20 years	VIC	Predominantly rural	Half public, half private	Anaesthesia
6714036801	162871270	2018-02-23 20:46:29	2018-02-23 20:49:09						No	Seldom	Disagree	Neutral												Show caring for patients at the end-of-life and beyond						Presence of the anaesthetist can be traumatic for the family	Attending can invite inappropriate questions	Attending can invite recriminations or even anger	It can disturb the very personal and private grieving process of a family		May be misinterpreted or seen as not warranted			40 to 49	Female	Less than 5 years	VIC	Predominantly rural	Predominantly public	Anaesthesia
6713890242	162871270	2018-02-23 19:02:36	2018-02-23 19:04:36						No	Seldom	Agree	Neutral			Appear professional to the family		Express personal grief at the loss of someone you cared	Provide comfort and ongoing care for the bereaved family			Provide an opportunity for family member can ask unanswered questions			Show caring for patients at the end-of-life and beyond							Attending can invite inappropriate questions	Attending can invite recriminations or even anger						60 or older	Male	10 to 20 years	NSW	Predominantly rural	Predominantly public	Anaesthesia
6713866385	162871270	2018-02-23 18:44:30	2018-02-23 18:46:28						No	Seldom	Strongly disagree	Strongly disagree							Time away from work							Time restraint											I barely have time to attend my family member's funerals let alone my friends.	40 to 49	Male	Less than 5 years	WA	Predominantly urban	Predominantly public	Anaesthesia
6713703080	162871270	2018-02-23 16:11:01	2018-02-23 16:14:25						No	Often	Agree	Neutral				Pay a gesture of respect to the deceased or their families	Express personal grief at the loss of someone you cared	Provide comfort and ongoing care for the bereaved family	closing the loop on involvement and care. Getting closure	Pay a gesture of respect to the family	Provide an opportunity for family member can ask unanswered questions		Extend the relationship to relatives	Show caring for patients at the end-of-life and beyond	show the family that you/establishment cares about them	Time restraint		Funeral attendance is a source of emotional stress for me				Attending can invite recriminations or even anger	It can disturb the very personal and private grieving process of a family		May be misinterpreted or seen as not warranted	Perceived patient and/or family dissatisfaction with care		50 to 59	Male	More than 20 years	VIC	Predominantly urban	Predominantly public	Anaesthesia
6713692181	162871270	2018-02-23 15:59:36	2018-02-23 16:01:44						No	Seldom	Agree	Agree			Appear professional to the family	Pay a gesture of respect to the deceased or their families	Express personal grief at the loss of someone you cared			Pay a gesture of respect to the family	Provide an opportunity for family member can ask unanswered questions					Time restraint		Funeral attendance is a source of emotional stress for me				Attending can invite recriminations or even anger			May be misinterpreted or seen as not warranted	Perceived patient and/or family dissatisfaction with care		40 to 49	Male	5 to 10 years	VIC	Half urban and half rural	Predominantly public	Anaesthesia
6713666655	162871270	2018-02-23 15:28:04	2018-02-23 15:34:21						No	Seldom	Agree	Neutral				Pay a gesture of respect to the deceased or their families			Perhaps help with your own grieving process	Pay a gesture of respect to the family	Provide an opportunity for family member can ask unanswered questions			Show caring for patients at the end-of-life and beyond	Help the family feel their loss was acknowledged by healthcare staff.	Time restraint			Personal bereavement from the loss of the patient				It can disturb the very personal and private grieving process of a family		May be misinterpreted or seen as not warranted			40 to 49	Female	5 to 10 years	QLD	Predominantly urban	Predominantly public	Anaesthesia
6713607790	162871270	2018-02-23 14:24:08	2018-02-23 14:31:42						No	Seldom	Agree	Agree	Gain a greater understanding of whom the patient was before the illness	Establish your own professional development		Pay a gesture of respect to the deceased or their families		Provide comfort and ongoing care for the bereaved family		Pay a gesture of respect to the family				Show caring for patients at the end-of-life and beyond		Time restraint			Personal bereavement from the loss of the patient		Attending can invite inappropriate questions		It can disturb the very personal and private grieving process of a family		May be misinterpreted or seen as not warranted			30 to 39	Male	Less than 5 years	VIC	Predominantly urban	Predominantly public	Anaesthesia
6713429371	162871270	2018-02-23 12:07:22	2018-02-23 12:08:25						No	Usually
6713318431	162871270	2018-02-23 10:52:39	2018-02-23 11:00:24						No	Often	Strongly disagree	Strongly disagree							I would feel unprofessional						No		Funeral attendance is unprofessional											60 or older	Female	More than 20 years	NSW	Predominantly urban	Predominantly public	Other (please specify)	I have worked in Anaesthesia and Intensive Care and I never felt it was appropriate to attend a funeral
6713253334	162871270	2018-02-23 10:12:22	2018-02-23 10:14:39						No	Seldom	Agree	Neutral	Gain a greater understanding of whom the patient was before the illness		Appear professional to the family	Pay a gesture of respect to the deceased or their families			A feeling that it's the right thing to do.					Show caring for patients at the end-of-life and beyond		Time restraint												40 to 49	Male	5 to 10 years	QLD	Predominantly urban	Predominantly public	Anaesthesia
6713225484	162871270	2018-02-23 09:55:18	2018-02-23 09:58:25						No	Seldom	Neutral	Disagree					Express personal grief at the loss of someone you cared	Provide comfort and ongoing care for the bereaved family	knowing we are all mortals, will be our turn sometime		Provide an opportunity for family member can ask unanswered questions			Show caring for patients at the end-of-life and beyond	closure for families if they have any questions	Time restraint											nil	40 to 49	Male	5 to 10 years	WA	Predominantly urban	Predominantly public	Anaesthesia
6712969007	162871270	2018-02-23 07:40:44	2018-02-23 07:46:07						Yes	Seldom	Agree	Neutral				Pay a gesture of respect to the deceased or their families	Express personal grief at the loss of someone you cared		Reminds me that there is someone's mother, father, brother sister or child in my care	Pay a gesture of respect to the family	Provide an opportunity for family member can ask unanswered questions			Show caring for patients at the end-of-life and beyond	As above	Time restraint			Personal bereavement from the loss of the patient				It can disturb the very personal and private grieving process of a family			Perceived patient and/or family dissatisfaction with care	as above	60 or older	Female	More than 20 years	NSW	Predominantly urban	Predominantly public	Other (please specify)	Teaching and Pain and anaesthesia
6712927357	162871270	2018-02-23 07:22:40	2018-02-23 07:34:36						Yes	Seldom	Strongly agree	Strongly disagree	Gain a greater understanding of whom the patient was before the illness			Pay a gesture of respect to the deceased or their families	Express personal grief at the loss of someone you cared		To show you care is to show you are human. Doctors are human beings who form attachments like anyone else. It doesn't mean you professionally cared less for your other patients but to show a fondness for certain individuals that coneect with you more is normal	Pay a gesture of respect to the family				Show caring for patients at the end-of-life and beyond	To know your relative wasn't just a number to the medical profession can provide affirmation and validation to the importance of that person's life, family and place in the world	Time restraint							It can disturb the very personal and private grieving process of a family		May be misinterpreted or seen as not warranted	Perceived patient and/or family dissatisfaction with care	Attending a funeral where there may be questions/dissatisfaction/potential complaint or investigations ongoing would potentially be unwise. Each circumstance needs to be considered individually dependant on the situation and relationship wit hthe patient and their family	40 to 49	Female	10 to 20 years	New Zealand	Predominantly urban	Half public, half private	Anaesthesia
6712909274	162871270	2018-02-23 07:14:51	2018-02-23 07:19:59						No	Seldom	Agree	Neutral				Pay a gesture of respect to the deceased or their families				Pay a gesture of respect to the family						Time restraint							It can disturb the very personal and private grieving process of a family		May be misinterpreted or seen as not warranted			60 or older	Female	More than 20 years	VIC	Predominantly urban	Half public, half private	Anaesthesia
6712820697	162871270	2018-02-23 06:40:08	2018-02-23 06:49:30						No	Seldom	Strongly disagree	Strongly disagree							Absolutely STUPID survey. Are you serious? Anaesthetists going to patient Funerals !!!!						What a waste of time & money this is. Get serious !!!!!												Stupid stupid stupid. Wake up and return to the real world !!!!+							Other (please specify)	See comments above !!!!!!
6711787402	162871270	2018-02-23 00:21:51	2018-02-23 00:24:02						No	Seldom	Agree	Disagree														Time restraint									May be misinterpreted or seen as not warranted			50 to 59	Male	10 to 20 years	WA	Predominantly urban	Half public, half private	Anaesthesia
6711577189	162871270	2018-02-22 22:40:40	2018-02-22 22:45:50						No	Seldom	Agree	Neutral				Pay a gesture of respect to the deceased or their families	Express personal grief at the loss of someone you cared			Pay a gesture of respect to the family	Provide an opportunity for family member can ask unanswered questions			Show caring for patients at the end-of-life and beyond		Time restraint		Funeral attendance is a source of emotional stress for me	Personal bereavement from the loss of the patient	Presence of the anaesthetist can be traumatic for the family	Attending can invite inappropriate questions		It can disturb the very personal and private grieving process of a family	May have implications for anaesthetist-patient confidentiality	May be misinterpreted or seen as not warranted	Perceived patient and/or family dissatisfaction with care		40 to 49	Female	5 to 10 years	WA	Predominantly urban	Predominantly public	Anaesthesia
6711442657	162871270	2018-02-22 21:14:34	2018-02-22 21:20:06						No	Seldom	Neutral	Neutral	Gain a greater understanding of whom the patient was before the illness			Pay a gesture of respect to the deceased or their families				Pay a gesture of respect to the family				Show caring for patients at the end-of-life and beyond						Presence of the anaesthetist can be traumatic for the family			It can disturb the very personal and private grieving process of a family		May be misinterpreted or seen as not warranted			60 or older	Female	More than 20 years	NSW	Predominantly urban	Predominantly public	Anaesthesia
6711270343	162871270	2018-02-22 19:15:33	2018-02-22 19:18:19						No	Never	Neutral	Neutral			Appear professional to the family	Pay a gesture of respect to the deceased or their families	Express personal grief at the loss of someone you cared			Pay a gesture of respect to the family										Presence of the anaesthetist can be traumatic for the family			It can disturb the very personal and private grieving process of a family					50 to 59	Male	10 to 20 years	WA	Predominantly urban	Predominantly public	Anaesthesia
6711252333	162871270	2018-02-22 19:02:25	2018-02-22 19:04:57						No	Never	Agree	Strongly disagree														Time restraint				Presence of the anaesthetist can be traumatic for the family	Attending can invite inappropriate questions	Attending can invite recriminations or even anger	It can disturb the very personal and private grieving process of a family	May have implications for anaesthetist-patient confidentiality	May be misinterpreted or seen as not warranted			50 to 59	Female	More than 20 years	New Zealand	Predominantly urban	Predominantly public	Anaesthesia
6711174622	162871270	2018-02-22 18:02:55	2018-02-22 18:05:40						No	Seldom	Agree	Agree				Pay a gesture of respect to the deceased or their families			Perhaps greater empathy. Depends on the anaesthetist and the reason for attending	Pay a gesture of respect to the family				Show caring for patients at the end-of-life and beyond		Time restraint				Presence of the anaesthetist can be traumatic for the family		Attending can invite recriminations or even anger	It can disturb the very personal and private grieving process of a family		May be misinterpreted or seen as not warranted	Perceived patient and/or family dissatisfaction with care		40 to 49	Male	5 to 10 years	VIC	Predominantly urban	Predominantly public	Anaesthesia
6711168855	162871270	2018-02-22 17:57:54	2018-02-22 18:05:40						No	Seldom	Strongly agree	Strongly disagree							No						No												No	60 or older	Male	More than 20 years	NSW	Predominantly rural	Half public, half private	Anaesthesia
6711006952	162871270	2018-02-22 15:20:31	2018-02-22 15:29:10						No	Seldom	Agree	Neutral	Gain a greater understanding of whom the patient was before the illness			Pay a gesture of respect to the deceased or their families		Provide comfort and ongoing care for the bereaved family		Pay a gesture of respect to the family				Show caring for patients at the end-of-life and beyond		Time restraint				Presence of the anaesthetist can be traumatic for the family	Attending can invite inappropriate questions	Attending can invite recriminations or even anger			May be misinterpreted or seen as not warranted			30 to 39	Male	Less than 5 years	VIC	Predominantly urban	Predominantly public	Anaesthesia
6710975339	162871270	2018-02-22 14:47:30	2018-02-22 14:51:27						No	Seldom	Disagree	Disagree	Gain a greater understanding of whom the patient was before the illness						none	Pay a gesture of respect to the family				Show caring for patients at the end-of-life and beyond	not sure , it may just be an invasion of their privacy , more impotant for their gp or attending physician to go	Time restraint		Funeral attendance is a source of emotional stress for me		Presence of the anaesthetist can be traumatic for the family	Attending can invite inappropriate questions	Attending can invite recriminations or even anger	It can disturb the very personal and private grieving process of a family	May have implications for anaesthetist-patient confidentiality	May be misinterpreted or seen as not warranted		not necessary	40 to 49	Female	10 to 20 years	WA	Predominantly urban	Predominantly public	Anaesthesia
6710955606	162871270	2018-02-22 14:28:55	2018-02-22 14:31:56						No	Never	Agree	Agree	Gain a greater understanding of whom the patient was before the illness			Pay a gesture of respect to the deceased or their families	Express personal grief at the loss of someone you cared			Pay a gesture of respect to the family				Show caring for patients at the end-of-life and beyond		Time restraint				Presence of the anaesthetist can be traumatic for the family	Attending can invite inappropriate questions	Attending can invite recriminations or even anger	It can disturb the very personal and private grieving process of a family			Perceived patient and/or family dissatisfaction with care		30 to 39	Male	5 to 10 years	VIC	Predominantly urban	Predominantly public	Anaesthesia
6710941826	162871270	2018-02-22 14:16:35	2018-02-22 14:18:31						No	Seldom	Disagree	Strongly disagree							no	Pay a gesture of respect to the family								Funeral attendance is a source of emotional stress for me	Personal bereavement from the loss of the patient	Presence of the anaesthetist can be traumatic for the family	Attending can invite inappropriate questions	Attending can invite recriminations or even anger	It can disturb the very personal and private grieving process of a family	May have implications for anaesthetist-patient confidentiality	May be misinterpreted or seen as not warranted	Perceived patient and/or family dissatisfaction with care		40 to 49	Female	5 to 10 years	QLD	Predominantly urban	Predominantly public	Anaesthesia
6710929322	162871270	2018-02-22 14:04:54	2018-02-22 14:08:43						No	Often	Agree	Agree				Pay a gesture of respect to the deceased or their families		Provide comfort and ongoing care for the bereaved family		Pay a gesture of respect to the family				Show caring for patients at the end-of-life and beyond		Time restraint				Presence of the anaesthetist can be traumatic for the family			It can disturb the very personal and private grieving process of a family		May be misinterpreted or seen as not warranted		Professional reprobation	30 to 39	Male	5 to 10 years	VIC	Predominantly urban	Predominantly public	Anaesthesia
6710913900	162871270	2018-02-22 13:51:46	2018-02-22 14:10:54						No	Often	Neutral	Disagree					Express personal grief at the loss of someone you cared		Closure		Provide an opportunity for family member can ask unanswered questions	Reduce the family's stress		Show caring for patients at the end-of-life and beyond	Opportunity to ask questions	Time restraint									May be misinterpreted or seen as not warranted			40 to 49	Male	Less than 5 years	VIC	Predominantly urban	Predominantly public	Anaesthesia
6710912683	162871270	2018-02-22 13:50:42	2018-02-22 13:53:22						No	Seldom	Agree	Agree			Appear professional to the family	Pay a gesture of respect to the deceased or their families				Pay a gesture of respect to the family	Provide an opportunity for family member can ask unanswered questions					Time restraint		Funeral attendance is a source of emotional stress for me		Presence of the anaesthetist can be traumatic for the family	Attending can invite inappropriate questions	Attending can invite recriminations or even anger				Perceived patient and/or family dissatisfaction with care		40 to 49	Female	5 to 10 years	VIC	Predominantly urban	Half public, half private	Anaesthesia
6710898549	162871270	2018-02-22 13:38:49	2018-02-22 13:41:29						No	Seldom	Agree	Agree				Pay a gesture of respect to the deceased or their families	Express personal grief at the loss of someone you cared			Pay a gesture of respect to the family	Provide an opportunity for family member can ask unanswered questions									Presence of the anaesthetist can be traumatic for the family	Attending can invite inappropriate questions							60 or older	Male	More than 20 years	New Zealand	Predominantly urban	Predominantly public	Anaesthesia
6710873907	162871270	2018-02-22 13:19:23	2018-02-22 13:21:41						No	Seldom	Agree	Neutral																					It can disturb the very personal and private grieving process of a family		May be misinterpreted or seen as not warranted			60 or older	Female	More than 20 years	New Zealand	Predominantly urban	Half public, half private	Anaesthesia
6710849300	162871270	2018-02-22 13:00:36	2018-02-22 13:04:13						No	Often	Disagree	Disagree				Pay a gesture of respect to the deceased or their families			Not that I am aware of	Pay a gesture of respect to the family					Not that I know of								It can disturb the very personal and private grieving process of a family	May have implications for anaesthetist-patient confidentiality	May be misinterpreted or seen as not warranted		No	40 to 49	Female	10 to 20 years	New Zealand	Predominantly urban	Predominantly public	Anaesthesia
6710838475	162871270	2018-02-22 12:52:14	2018-02-22 12:54:18						No	Seldom	Strongly agree	Disagree				Pay a gesture of respect to the deceased or their families	Express personal grief at the loss of someone you cared			Pay a gesture of respect to the family				Show caring for patients at the end-of-life and beyond		Time restraint					Attending can invite inappropriate questions		It can disturb the very personal and private grieving process of a family		May be misinterpreted or seen as not warranted			40 to 49	Female	10 to 20 years	New Zealand	Predominantly urban	Half public, half private	Anaesthesia
6710674647	162871270	2018-02-22 10:58:33	2018-02-22 11:01:42						No	Seldom	Agree	Neutral				Pay a gesture of respect to the deceased or their families	Express personal grief at the loss of someone you cared	Provide comfort and ongoing care for the bereaved family	At times you could represent your hospital	Pay a gesture of respect to the family				Show caring for patients at the end-of-life and beyond	No					Presence of the anaesthetist can be traumatic for the family		Attending can invite recriminations or even anger	It can disturb the very personal and private grieving process of a family		May be misinterpreted or seen as not warranted	Perceived patient and/or family dissatisfaction with care		60 or older	Male	More than 20 years	New Zealand	Predominantly urban	Predominantly public	Anaesthesia
6710669873	162871270	2018-02-22 10:55:24	2018-02-22 10:57:13						No	Seldom	Disagree	Disagree							No																May be misinterpreted or seen as not warranted			50 to 59	Male	10 to 20 years	New Zealand	Predominantly urban	Half public, half private	Anaesthesia
6710604322	162871270	2018-02-22 10:13:27	2018-02-22 10:17:50						No	Seldom	Neutral	Strongly disagree							NO						NIL - THIS SHOULD NOT BE A FORUM FOR ANSWERING QUESTIONS	Time restraint	Funeral attendance is unprofessional	Funeral attendance is a source of emotional stress for me		Presence of the anaesthetist can be traumatic for the family	Attending can invite inappropriate questions	Attending can invite recriminations or even anger	It can disturb the very personal and private grieving process of a family	May have implications for anaesthetist-patient confidentiality	May be misinterpreted or seen as not warranted	Perceived patient and/or family dissatisfaction with care		60 or older	Male	More than 20 years	New Zealand	Predominantly urban	Predominantly public	Anaesthesia
6710595898	162871270	2018-02-22 10:08:00	2018-02-22 10:12:10						No	Often	Disagree	Neutral				Pay a gesture of respect to the deceased or their families								Show caring for patients at the end-of-life and beyond								Attending can invite recriminations or even anger	It can disturb the very personal and private grieving process of a family		May be misinterpreted or seen as not warranted			40 to 49	Female	5 to 10 years	New Zealand	Predominantly urban	Predominantly public	Anaesthesia
6710566922	162871270	2018-02-22 09:50:11	2018-02-22 09:52:55						No	Seldom	Agree	Neutral				Pay a gesture of respect to the deceased or their families	Express personal grief at the loss of someone you cared		assist with ones own grief	Pay a gesture of respect to the family						Time restraint		Funeral attendance is a source of emotional stress for me					It can disturb the very personal and private grieving process of a family					50 to 59	Male	10 to 20 years	NSW	Predominantly urban	Predominantly public	Anaesthesia
6710551123	162871270	2018-02-22 09:40:27	2018-02-22 11:21:59						No	Never	Disagree	Disagree							no					Show caring for patients at the end-of-life and beyond	no			Funeral attendance is a source of emotional stress for me							May be misinterpreted or seen as not warranted			40 to 49	Female	10 to 20 years	QLD	Predominantly rural	Predominantly public	Anaesthesia
6710505539	162871270	2018-02-22 09:13:59	2018-02-22 09:15:33						No	Often	Agree	Neutral			Appear professional to the family	Pay a gesture of respect to the deceased or their families				Pay a gesture of respect to the family	Provide an opportunity for family member can ask unanswered questions			Show caring for patients at the end-of-life and beyond		Time restraint				Presence of the anaesthetist can be traumatic for the family		Attending can invite recriminations or even anger	It can disturb the very personal and private grieving process of a family		May be misinterpreted or seen as not warranted			40 to 49	Female	10 to 20 years	New Zealand	Predominantly urban	Half public, half private	Anaesthesia
6710497736	162871270	2018-02-22 09:09:53	2018-02-22 09:11:58						No	Seldom	Neutral	Neutral				Pay a gesture of respect to the deceased or their families				Pay a gesture of respect to the family						Time restraint					Attending can invite inappropriate questions	Attending can invite recriminations or even anger	It can disturb the very personal and private grieving process of a family	May have implications for anaesthetist-patient confidentiality	May be misinterpreted or seen as not warranted				Male	10 to 20 years	New Zealand	Predominantly urban	Half public, half private	Anaesthesia
6710490363	162871270	2018-02-22 09:05:56	2018-02-22 09:08:46						No	Seldom	Disagree	Agree				Pay a gesture of respect to the deceased or their families								Show caring for patients at the end-of-life and beyond														60 or older	Male	More than 20 years	New Zealand	Predominantly urban	Half public, half private	Anaesthesia
6710445495	162871270	2018-02-22 08:43:14	2018-02-22 08:45:44						No	Seldom	Neutral	Neutral													NA												Perosnal beliefs	50 to 59	Male	10 to 20 years	QLD	Predominantly urban	Predominantly public	Anaesthesia
6710436772	162871270	2018-02-22 08:38:38	2018-02-22 08:42:48						No	Seldom	Agree	Agree				Pay a gesture of respect to the deceased or their families		Provide comfort and ongoing care for the bereaved family		Pay a gesture of respect to the family	Provide an opportunity for family member can ask unanswered questions			Show caring for patients at the end-of-life and beyond		Time restraint								May have implications for anaesthetist-patient confidentiality	May be misinterpreted or seen as not warranted			50 to 59	Male	10 to 20 years	QLD	Half urban and half rural	Predominantly private	Anaesthesia
6710326518	162871270	2018-02-22 07:48:59	2018-02-22 07:54:11						No	Seldom	Disagree	Disagree				Pay a gesture of respect to the deceased or their families				Pay a gesture of respect to the family						Time restraint	Funeral attendance is unprofessional										I think that the relationship with a patient is a professional one and unless the family invites the doctor to attend the funeral, attendance may blur the line between the professional and personal.	50 to 59	Male	More than 20 years	VIC	Predominantly urban	Predominantly public	Anaesthesia
6710291077	162871270	2018-02-22 07:34:45	2018-02-22 07:37:23						No	Seldom		Neutral	Gain a greater understanding of whom the patient was before the illness			Pay a gesture of respect to the deceased or their families	Express personal grief at the loss of someone you cared	Provide comfort and ongoing care for the bereaved family	Say goodbye	Pay a gesture of respect to the family				Show caring for patients at the end-of-life and beyond	To show them that medical staff cared and were affected by the death of their loved one	Time restraint				Presence of the anaesthetist can be traumatic for the family		Attending can invite recriminations or even anger			May be misinterpreted or seen as not warranted	Perceived patient and/or family dissatisfaction with care		30 to 39	Female	Less than 5 years	New Zealand	Predominantly urban	Predominantly public	Anaesthesia
6710260031	162871270	2018-02-22 07:19:37	2018-02-22 07:24:41						No	Never	Agree	Neutral	Gain a greater understanding of whom the patient was before the illness	Establish your own professional development		Pay a gesture of respect to the deceased or their families			Personel grief management	Pay a gesture of respect to the family				Show caring for patients at the end-of-life and beyond		Time restraint				Presence of the anaesthetist can be traumatic for the family					May be misinterpreted or seen as not warranted			40 to 49	Male	5 to 10 years	New Zealand	Predominantly urban	Predominantly public	Anaesthesia
6710221587	162871270	2018-02-22 07:06:55	2018-02-22 07:09:11						No	Seldom	Agree	Disagree				Pay a gesture of respect to the deceased or their families		Provide comfort and ongoing care for the bereaved family		Pay a gesture of respect to the family																		50 to 59	Male	10 to 20 years	New Zealand	Predominantly urban	Predominantly public	Anaesthesia
6710209044	162871270	2018-02-22 07:02:00	2018-02-22 07:05:32						No	Often	Strongly disagree	Neutral	Gain a greater understanding of whom the patient was before the illness				Express personal grief at the loss of someone you cared		No		Provide an opportunity for family member can ask unanswered questions			Show caring for patients at the end-of-life and beyond	No	Time restraint				Presence of the anaesthetist can be traumatic for the family		Attending can invite recriminations or even anger	It can disturb the very personal and private grieving process of a family	May have implications for anaesthetist-patient confidentiality	May be misinterpreted or seen as not warranted	Perceived patient and/or family dissatisfaction with care	No	40 to 49	Male	5 to 10 years	New Zealand	Predominantly urban	Half public, half private	Anaesthesia
6710199285	162871270	2018-02-22 06:58:22	2018-02-22 07:01:22						No	Seldom	Strongly agree	Disagree				Pay a gesture of respect to the deceased or their families	Express personal grief at the loss of someone you cared	Provide comfort and ongoing care for the bereaved family	Maybe in Australia they won't sue?	Pay a gesture of respect to the family	Provide an opportunity for family member can ask unanswered questions			Show caring for patients at the end-of-life and beyond	Support at a difficult time	Time restraint		Funeral attendance is a source of emotional stress for me	Personal bereavement from the loss of the patient	Presence of the anaesthetist can be traumatic for the family	Attending can invite inappropriate questions	Attending can invite recriminations or even anger	It can disturb the very personal and private grieving process of a family	May have implications for anaesthetist-patient confidentiality	May be misinterpreted or seen as not warranted	Perceived patient and/or family dissatisfaction with care	Religious differences eg Hindu, Shia	50 to 59	Male	More than 20 years	New Zealand	Predominantly urban	Predominantly public	Anaesthesia
6710196631	162871270	2018-02-22 06:57:20	2018-02-22 06:59:57						No	Seldom	Disagree	Disagree				Pay a gesture of respect to the deceased or their families				Pay a gesture of respect to the family						Time restraint									May be misinterpreted or seen as not warranted			50 to 59	Male	10 to 20 years	New Zealand	Predominantly urban	Predominantly public	Anaesthesia
6710184286	162871270	2018-02-22 06:52:52	2018-02-22 06:56:26						No	Never	Strongly disagree	Strongly disagree						Provide comfort and ongoing care for the bereaved family	No	Pay a gesture of respect to the family					No											Perceived patient and/or family dissatisfaction with care	No	50 to 59	Male	More than 20 years	New Zealand	Predominantly urban	Half public, half private	Anaesthesia
6710146288	162871270	2018-02-22 06:38:27	2018-02-22 06:42:55						No	Seldom	Agree	Neutral		Establish your own professional development	Appear professional to the family	Pay a gesture of respect to the deceased or their families	Express personal grief at the loss of someone you cared	Provide comfort and ongoing care for the bereaved family	? long term bond with the family	Pay a gesture of respect to the family				Show caring for patients at the end-of-life and beyond	no	Time restraint						Attending can invite recriminations or even anger	It can disturb the very personal and private grieving process of a family	May have implications for anaesthetist-patient confidentiality	May be misinterpreted or seen as not warranted		no	60 or older	Female	More than 20 years	New Zealand	Predominantly urban	Predominantly public	Anaesthesia
6710141840	162871270	2018-02-22 06:36:54	2018-02-22 06:39:25						No	Seldom	Agree	Disagree			Appear professional to the family	Pay a gesture of respect to the deceased or their families				Pay a gesture of respect to the family				Show caring for patients at the end-of-life and beyond						Presence of the anaesthetist can be traumatic for the family	Attending can invite inappropriate questions	Attending can invite recriminations or even anger	It can disturb the very personal and private grieving process of a family	May have implications for anaesthetist-patient confidentiality	May be misinterpreted or seen as not warranted			50 to 59	Female	10 to 20 years	New Zealand	Predominantly urban	Predominantly public	Anaesthesia
6710132859	162871270	2018-02-22 06:32:56	2018-02-22 06:38:03						No	Never	Strongly disagree	Strongly disagree							No						No, potentially inappropriate	Time restraint	Funeral attendance is unprofessional	Funeral attendance is a source of emotional stress for me		Presence of the anaesthetist can be traumatic for the family	Attending can invite inappropriate questions	Attending can invite recriminations or even anger	It can disturb the very personal and private grieving process of a family		May be misinterpreted or seen as not warranted	Perceived patient and/or family dissatisfaction with care		40 to 49	Male	5 to 10 years	New Zealand	Predominantly urban	Predominantly public	Anaesthesia
6710102015	162871270	2018-02-22 06:21:49	2018-02-22 06:24:31						No	Seldom	Neutral	Neutral				Pay a gesture of respect to the deceased or their families		Provide comfort and ongoing care for the bereaved family						Show caring for patients at the end-of-life and beyond		Time restraint		Funeral attendance is a source of emotional stress for me		Presence of the anaesthetist can be traumatic for the family			It can disturb the very personal and private grieving process of a family		May be misinterpreted or seen as not warranted			50 to 59	Male	More than 20 years	New Zealand	Predominantly urban	Predominantly public	Anaesthesia
6709947260	162871270	2018-02-22 05:26:32	2018-02-22 05:28:37						No	Seldom	Neutral	Neutral		Establish your own professional development	Appear professional to the family	Pay a gesture of respect to the deceased or their families				Pay a gesture of respect to the family				Show caring for patients at the end-of-life and beyond				Funeral attendance is a source of emotional stress for me		Presence of the anaesthetist can be traumatic for the family		Attending can invite recriminations or even anger	It can disturb the very personal and private grieving process of a family		May be misinterpreted or seen as not warranted		no knowledge of when it is	50 to 59	Female	More than 20 years	New Zealand	Predominantly urban	Predominantly public	Anaesthesia
6708914635	162871270	2018-02-21 23:10:26	2018-02-21 23:12:16						No	Seldom	Agree	Neutral	Gain a greater understanding of whom the patient was before the illness			Pay a gesture of respect to the deceased or their families	Express personal grief at the loss of someone you cared	Provide comfort and ongoing care for the bereaved family		Pay a gesture of respect to the family				Show caring for patients at the end-of-life and beyond											May be misinterpreted or seen as not warranted			30 to 39	Male	Less than 5 years	NT	Predominantly urban	Predominantly public	Anaesthesia
6708719454	162871270	2018-02-21 21:11:04	2018-02-21 21:13:41						No	Seldom	Neutral	Disagree				Pay a gesture of respect to the deceased or their families	Express personal grief at the loss of someone you cared		out of sight, out of mind	Pay a gesture of respect to the family	Provide an opportunity for family member can ask unanswered questions	Reduce the family's stress		Show caring for patients at the end-of-life and beyond		Time restraint				Presence of the anaesthetist can be traumatic for the family		Attending can invite recriminations or even anger	It can disturb the very personal and private grieving process of a family		May be misinterpreted or seen as not warranted	Perceived patient and/or family dissatisfaction with care		40 to 49	Male	5 to 10 years	QLD	Predominantly urban	Half public, half private	Anaesthesia
6708687693	162871270	2018-02-21 20:47:41	2018-02-21 20:56:13						No	Seldom	Strongly agree	Disagree	Gain a greater understanding of whom the patient was before the illness			Pay a gesture of respect to the deceased or their families	Express personal grief at the loss of someone you cared	Provide comfort and ongoing care for the bereaved family	“closure’, allows you to see/remember them as a person rather than only a patient	Pay a gesture of respect to the family				Show caring for patients at the end-of-life and beyond		Time restraint				Presence of the anaesthetist can be traumatic for the family		Attending can invite recriminations or even anger	It can disturb the very personal and private grieving process of a family		May be misinterpreted or seen as not warranted			40 to 49	Female	5 to 10 years	NSW	Predominantly urban	Half public, half private	Anaesthesia
6708598521	162871270	2018-02-21 19:42:09	2018-02-21 19:46:29						No	Seldom	Agree	Neutral	Gain a greater understanding of whom the patient was before the illness			Pay a gesture of respect to the deceased or their families			TO understand the family situation and show empathy	Pay a gesture of respect to the family				Show caring for patients at the end-of-life and beyond	To show that their family member was considered a person with a life outside of their illness	Time restraint				Presence of the anaesthetist can be traumatic for the family					May be misinterpreted or seen as not warranted			40 to 49	Female	10 to 20 years	VIC	Predominantly urban	Predominantly public	Anaesthesia
6708517281	162871270	2018-02-21 18:37:34	2018-02-21 18:40:30						No	Seldom	Agree	Agree	Gain a greater understanding of whom the patient was before the illness			Pay a gesture of respect to the deceased or their families	Express personal grief at the loss of someone you cared			Pay a gesture of respect to the family	Provide an opportunity for family member can ask unanswered questions			Show caring for patients at the end-of-life and beyond		Time restraint		Funeral attendance is a source of emotional stress for me			Attending can invite inappropriate questions		It can disturb the very personal and private grieving process of a family	May have implications for anaesthetist-patient confidentiality				40 to 49	Male	5 to 10 years	QLD	Predominantly urban	Predominantly public	Anaesthesia
6708498478	162871270	2018-02-21 18:22:26	2018-02-21 18:25:57						No	Seldom	Agree	Neutral	Gain a greater understanding of whom the patient was before the illness			Pay a gesture of respect to the deceased or their families	Express personal grief at the loss of someone you cared		reduction in stress /closure if death stressful	Pay a gesture of respect to the family					no	Time restraint				Presence of the anaesthetist can be traumatic for the family	Attending can invite inappropriate questions	Attending can invite recriminations or even anger	It can disturb the very personal and private grieving process of a family		May be misinterpreted or seen as not warranted	Perceived patient and/or family dissatisfaction with care		40 to 49	Male	10 to 20 years	WA	Predominantly urban	Predominantly private	Anaesthesia
6708462568	162871270	2018-02-21 17:50:36	2018-02-21 17:54:29						No	Seldom	Disagree	Disagree							probably not						probably not																NSW	Predominantly urban	Predominantly public	Anaesthesia
6708411958	162871270	2018-02-21 17:02:01	2018-02-21 17:03:52						No	Seldom	Agree	Disagree				Pay a gesture of respect to the deceased or their families				Pay a gesture of respect to the family									Personal bereavement from the loss of the patient					May have implications for anaesthetist-patient confidentiality	May be misinterpreted or seen as not warranted			30 to 39	Male	5 to 10 years	NSW	Predominantly rural	Predominantly public	Anaesthesia
6708387655	162871270	2018-02-21 16:37:28	2018-02-21 16:42:00						No	Seldom	Neutral	Neutral				Pay a gesture of respect to the deceased or their families				Pay a gesture of respect to the family										Presence of the anaesthetist can be traumatic for the family		Attending can invite recriminations or even anger	It can disturb the very personal and private grieving process of a family	May have implications for anaesthetist-patient confidentiality	May be misinterpreted or seen as not warranted	Perceived patient and/or family dissatisfaction with care		40 to 49	Male	Less than 5 years	NSW	Predominantly urban	Predominantly public	Anaesthesia
6708330485	162871270	2018-02-21 15:36:26	2018-02-21 16:09:44						No	Never	Neutral	Neutral
6708322936	162871270	2018-02-21 15:28:44	2018-02-21 15:32:08						No	Never	Agree	Neutral			Appear professional to the family	Pay a gesture of respect to the deceased or their families	Express personal grief at the loss of someone you cared	Provide comfort and ongoing care for the bereaved family		Pay a gesture of respect to the family	Provide an opportunity for family member can ask unanswered questions	Reduce the family's stress		Show caring for patients at the end-of-life and beyond		Time restraint					Attending can invite inappropriate questions		It can disturb the very personal and private grieving process of a family		May be misinterpreted or seen as not warranted	Perceived patient and/or family dissatisfaction with care		50 to 59	Male	10 to 20 years	VIC	Predominantly urban	Predominantly public	Anaesthesia
6708306856	162871270	2018-02-21 15:12:06	2018-02-21 15:18:37						No	Seldom	Neutral	Neutral																										40 to 49	Female	10 to 20 years	NSW	Predominantly urban	Half public, half private	Anaesthesia
6708290597	162871270	2018-02-21 14:55:32	2018-02-21 14:58:35						No	Seldom	Agree	Disagree				Pay a gesture of respect to the deceased or their families				Pay a gesture of respect to the family				Show caring for patients at the end-of-life and beyond		Time restraint				Presence of the anaesthetist can be traumatic for the family					May be misinterpreted or seen as not warranted			50 to 59	Male	More than 20 years	NSW	Predominantly urban	Predominantly public	Anaesthesia
6708258988	162871270	2018-02-21 14:24:54	2018-02-21 14:27:31						No	Seldom	Disagree	Strongly disagree							No						No												No	50 to 59	Female	More than 20 years	NSW	Predominantly urban	Predominantly public	Anaesthesia
6708258833	162871270	2018-02-21 14:24:26	2018-02-21 14:27:31						No	Seldom	Disagree	Disagree							No											Presence of the anaesthetist can be traumatic for the family			It can disturb the very personal and private grieving process of a family	May have implications for anaesthetist-patient confidentiality	May be misinterpreted or seen as not warranted		I don’t need think it’s relevant in or speciality	30 to 39	Female	Less than 5 years	NSW	Predominantly urban	Half public, half private	Anaesthesia
6708206421	162871270	2018-02-21 13:39:29	2018-02-21 13:41:50						No	Seldom	Neutral	Disagree							get a session off work	Pay a gesture of respect to the family								Funeral attendance is a source of emotional stress for me		Presence of the anaesthetist can be traumatic for the family		Attending can invite recriminations or even anger			May be misinterpreted or seen as not warranted			40 to 49	Male	10 to 20 years	QLD	Predominantly rural	Predominantly public	Anaesthesia
6708169593	162871270	2018-02-21 13:09:54	2018-02-21 13:20:12						No	Often	Neutral	Agree		Establish your own professional development	Appear professional to the family	Pay a gesture of respect to the deceased or their families	Express personal grief at the loss of someone you cared	Provide comfort and ongoing care for the bereaved family	Closure, Two Way Support	Pay a gesture of respect to the family	Provide an opportunity for family member can ask unanswered questions	Reduce the family's stress		Show caring for patients at the end-of-life and beyond	Closure, Support, professionalism observance					Presence of the anaesthetist can be traumatic for the family			It can disturb the very personal and private grieving process of a family		May be misinterpreted or seen as not warranted		Probably better to attend if actually invited	40 to 49	Male	5 to 10 years	QLD	Half urban and half rural	Half public, half private	Anaesthesia
6708147246	162871270	2018-02-21 12:52:41	2018-02-21 12:59:12						No	Seldom	Agree	Disagree				Pay a gesture of respect to the deceased or their families				Pay a gesture of respect to the family						Time restraint	Funeral attendance is unprofessional	Funeral attendance is a source of emotional stress for me		Presence of the anaesthetist can be traumatic for the family			It can disturb the very personal and private grieving process of a family	May have implications for anaesthetist-patient confidentiality	May be misinterpreted or seen as not warranted		Getting personally involved with patients and families is unsustainable. We need to maintain a degree of separation to remain focused and in the long run protect our mental health	50 to 59	Male	10 to 20 years	NT	Predominantly urban	Predominantly public	Anaesthesia
6708102592	162871270	2018-02-21 12:19:07	2018-02-21 12:19:49						No	Often	Agree	Neutral
6708099976	162871270	2018-02-21 12:16:56	2018-02-21 12:20:47						No	Seldom	Neutral	Disagree									Provide an opportunity for family member can ask unanswered questions					Time restraint				Presence of the anaesthetist can be traumatic for the family		Attending can invite recriminations or even anger	It can disturb the very personal and private grieving process of a family	May have implications for anaesthetist-patient confidentiality	May be misinterpreted or seen as not warranted		I feel its not the "done thing" unless circumstances are exceptional, eg the patient is known to me previously	40 to 49	Female	5 to 10 years	New Zealand	Predominantly urban	Predominantly public	Anaesthesia
6708093404	162871270	2018-02-21 12:12:01	2018-02-21 12:18:21						No	Seldom	Neutral	Disagree				Pay a gesture of respect to the deceased or their families			None that I can see	Pay a gesture of respect to the family						Time restraint							It can disturb the very personal and private grieving process of a family		May be misinterpreted or seen as not warranted		The therapeutic relationship is with the deceased who does not "benefit" from your attendance, so I see little point. But I do not attend many funerals, only for people i have known very well.	60 or older	Male	10 to 20 years	VIC	Predominantly urban	Predominantly public	Anaesthesia
6708057828	162871270	2018-02-21 11:46:32	2018-02-21 11:50:28						No	Never	Neutral	Strongly disagree								Pay a gesture of respect to the family						Time restraint				Presence of the anaesthetist can be traumatic for the family				May have implications for anaesthetist-patient confidentiality	May be misinterpreted or seen as not warranted			50 to 59	Female	10 to 20 years	QLD	Predominantly urban	Predominantly public	Anaesthesia
6708037819	162871270	2018-02-21 11:32:31	2018-02-21 11:35:53						No	Seldom	Strongly agree	Agree	Gain a greater understanding of whom the patient was before the illness			Pay a gesture of respect to the deceased or their families		Provide comfort and ongoing care for the bereaved family	no	Pay a gesture of respect to the family						Time restraint							It can disturb the very personal and private grieving process of a family		May be misinterpreted or seen as not warranted	Perceived patient and/or family dissatisfaction with care		40 to 49	Female	5 to 10 years	WA	Predominantly urban	Predominantly public	Anaesthesia
6708028406	162871270	2018-02-21 11:26:14	2018-02-21 11:29:34						No	Seldom	Disagree	Neutral								Pay a gesture of respect to the family						Time restraint				Presence of the anaesthetist can be traumatic for the family	Attending can invite inappropriate questions	Attending can invite recriminations or even anger	It can disturb the very personal and private grieving process of a family	May have implications for anaesthetist-patient confidentiality	May be misinterpreted or seen as not warranted	Perceived patient and/or family dissatisfaction with care		50 to 59	Male	More than 20 years	QLD	Predominantly urban	Predominantly public	Anaesthesia
6708026163	162871270	2018-02-21 11:24:37	2018-02-21 11:26:53						No	Seldom	Agree	Disagree				Pay a gesture of respect to the deceased or their families		Provide comfort and ongoing care for the bereaved family		Pay a gesture of respect to the family				Show caring for patients at the end-of-life and beyond									It can disturb the very personal and private grieving process of a family	May have implications for anaesthetist-patient confidentiality	May be misinterpreted or seen as not warranted			30 to 39	Male	Less than 5 years	QLD	Predominantly urban	Half public, half private	Anaesthesia
6708016439	162871270	2018-02-21 11:18:15	2018-02-21 11:21:45						No	Seldom	Agree	Disagree				Pay a gesture of respect to the deceased or their families	Express personal grief at the loss of someone you cared							Show caring for patients at the end-of-life and beyond		Time restraint											Work commitments	40 to 49	Male	10 to 20 years	VIC	Predominantly urban	Predominantly public	Anaesthesia
6708015543	162871270	2018-02-21 11:17:47	2018-02-21 11:20:29						No	Seldom	Neutral	Neutral														Time restraint	Funeral attendance is unprofessional											50 to 59	Male	More than 20 years	New Zealand	Predominantly urban	Predominantly public	Anaesthesia
6708002244	162871270	2018-02-21 11:09:01	2018-02-21 11:11:11						No	Seldom	Agree	Neutral	Gain a greater understanding of whom the patient was before the illness	Establish your own professional development		Pay a gesture of respect to the deceased or their families	Express personal grief at the loss of someone you cared	Provide comfort and ongoing care for the bereaved family		Pay a gesture of respect to the family				Show caring for patients at the end-of-life and beyond		Time restraint		Funeral attendance is a source of emotional stress for me							May be misinterpreted or seen as not warranted			30 to 39	Female	Less than 5 years	QLD	Predominantly urban	Predominantly public	Anaesthesia
6707997435	162871270	2018-02-21 11:05:48	2018-02-21 11:07:54						No	Never	Neutral	Neutral							i don't think its appropriate								Funeral attendance is unprofessional			Presence of the anaesthetist can be traumatic for the family	Attending can invite inappropriate questions	Attending can invite recriminations or even anger	It can disturb the very personal and private grieving process of a family		May be misinterpreted or seen as not warranted			40 to 49	Male	10 to 20 years	QLD	Predominantly rural	Predominantly public	Anaesthesia
6707926420	162871270	2018-02-21 10:20:41	2018-02-21 10:23:11						No	Seldom	Strongly agree	Neutral				Pay a gesture of respect to the deceased or their families	Express personal grief at the loss of someone you cared		closure	Pay a gesture of respect to the family					Medical practioner wh actually cares	Time restraint				Presence of the anaesthetist can be traumatic for the family								40 to 49	Male	5 to 10 years	VIC		Predominantly public	Anaesthesia
6707913595	162871270	2018-02-21 10:12:34	2018-02-21 10:14:56						No	Seldom	Agree	Agree				Pay a gesture of respect to the deceased or their families		Provide comfort and ongoing care for the bereaved family	Not sure		Provide an opportunity for family member can ask unanswered questions			Show caring for patients at the end-of-life and beyond	Not sure	Time restraint				Presence of the anaesthetist can be traumatic for the family			It can disturb the very personal and private grieving process of a family	May have implications for anaesthetist-patient confidentiality	May be misinterpreted or seen as not warranted	Perceived patient and/or family dissatisfaction with care	No	40 to 49	Female	5 to 10 years	NSW	Predominantly rural	Predominantly public	Anaesthesia
6707907846	162871270	2018-02-21 10:08:34	2018-02-21 10:11:18						No	Seldom	Agree	Neutral				Pay a gesture of respect to the deceased or their families				Pay a gesture of respect to the family						Time restraint									May be misinterpreted or seen as not warranted			40 to 49	Female	5 to 10 years	QLD	Predominantly urban	Predominantly public	Anaesthesia
6707866838	162871270	2018-02-21 09:44:17	2018-02-21 09:48:07						No	Seldom	Strongly agree	Strongly agree			Appear professional to the family	Pay a gesture of respect to the deceased or their families	Express personal grief at the loss of someone you cared	Provide comfort and ongoing care for the bereaved family		Pay a gesture of respect to the family			Extend the relationship to relatives	Show caring for patients at the end-of-life and beyond				Funeral attendance is a source of emotional stress for me		Presence of the anaesthetist can be traumatic for the family	Attending can invite inappropriate questions	Attending can invite recriminations or even anger	It can disturb the very personal and private grieving process of a family		May be misinterpreted or seen as not warranted	Perceived patient and/or family dissatisfaction with care		40 to 49	Female	Less than 5 years	QLD	Predominantly urban	Predominantly public	Anaesthesia
6707853919	162871270	2018-02-21 09:36:34	2018-02-21 09:38:33						No	Seldom	Agree	Neutral							closure		Provide an opportunity for family member can ask unanswered questions			Show caring for patients at the end-of-life and beyond	as above	Time restraint		Funeral attendance is a source of emotional stress for me			Attending can invite inappropriate questions				May be misinterpreted or seen as not warranted		no	40 to 49	Male	10 to 20 years	NSW	Predominantly urban	Predominantly private	Anaesthesia
6707846499	162871270	2018-02-21 09:31:54	2018-02-21 09:35:21						No	Seldom	Agree	Neutral		Establish your own professional development	Appear professional to the family			Provide comfort and ongoing care for the bereaved family			Provide an opportunity for family member can ask unanswered questions			Show caring for patients at the end-of-life and beyond		Time restraint					Attending can invite inappropriate questions	Attending can invite recriminations or even anger	It can disturb the very personal and private grieving process of a family	May have implications for anaesthetist-patient confidentiality	May be misinterpreted or seen as not warranted			40 to 49	Male	5 to 10 years	QLD	Predominantly rural	Predominantly public	Anaesthesia
6707807048	162871270	2018-02-21 09:09:58	2018-02-21 09:14:27						Yes	Often	Strongly agree	Agree	Gain a greater understanding of whom the patient was before the illness			Pay a gesture of respect to the deceased or their families	Express personal grief at the loss of someone you cared		Closure and help with grieving process	Pay a gesture of respect to the family				Show caring for patients at the end-of-life and beyond	A feeling of community solidarity	Time restraint		Funeral attendance is a source of emotional stress for me		Presence of the anaesthetist can be traumatic for the family	Attending can invite inappropriate questions		It can disturb the very personal and private grieving process of a family		May be misinterpreted or seen as not warranted		Finding an appropreate person in the family/support framwork to ask for permission	30 to 39	Male	Less than 5 years	NT	Predominantly urban	Predominantly public	Anaesthesia
6707781877	162871270	2018-02-21 08:57:07	2018-02-21 09:00:23						No	Seldom	Disagree	Disagree																										40 to 49	Male	5 to 10 years	VIC	Half urban and half rural	Predominantly public	Anaesthesia
6707766086	162871270	2018-02-21 08:49:10	2018-02-21 08:52:38						No	Seldom	Neutral	Disagree									Provide an opportunity for family member can ask unanswered questions					Time restraint				Presence of the anaesthetist can be traumatic for the family		Attending can invite recriminations or even anger	It can disturb the very personal and private grieving process of a family		May be misinterpreted or seen as not warranted	Perceived patient and/or family dissatisfaction with care		40 to 49	Male	10 to 20 years	QLD	Predominantly urban	Predominantly public	Anaesthesia
6707751807	162871270	2018-02-21 08:42:08	2018-02-21 08:44:14						No	Seldom	Disagree	Disagree		Establish your own professional development										Show caring for patients at the end-of-life and beyond											May be misinterpreted or seen as not warranted			40 to 49	Male	5 to 10 years	QLD	Half urban and half rural	Predominantly public	Anaesthesia
6707747806	162871270	2018-02-21 08:39:57	2018-02-21 08:42:56						No	Seldom	Strongly agree	Neutral	Gain a greater understanding of whom the patient was before the illness	Establish your own professional development	Appear professional to the family	Pay a gesture of respect to the deceased or their families				Pay a gesture of respect to the family				Show caring for patients at the end-of-life and beyond		Time restraint									May be misinterpreted or seen as not warranted			40 to 49	Male	5 to 10 years	NSW	Predominantly urban	Half public, half private	Anaesthesia
6707726450	162871270	2018-02-21 08:29:25	2018-02-21 08:37:39						No	Usually	Disagree	Neutral																					It can disturb the very personal and private grieving process of a family					50 to 59	Female	10 to 20 years	QLD	Predominantly urban	Predominantly public	Anaesthesia
6707721777	162871270	2018-02-21 08:27:20	2018-02-21 08:29:26						No	Seldom	Neutral	Neutral			Appear professional to the family	Pay a gesture of respect to the deceased or their families	Express personal grief at the loss of someone you cared			Pay a gesture of respect to the family				Show caring for patients at the end-of-life and beyond		Time restraint				Presence of the anaesthetist can be traumatic for the family	Attending can invite inappropriate questions	Attending can invite recriminations or even anger	It can disturb the very personal and private grieving process of a family	May have implications for anaesthetist-patient confidentiality	May be misinterpreted or seen as not warranted	Perceived patient and/or family dissatisfaction with care		40 to 49	Male	10 to 20 years	VIC	Predominantly urban	Half public, half private	Anaesthesia
6707717149	162871270	2018-02-21 08:24:56	2018-02-21 08:28:19						No	Seldom	Strongly disagree	Strongly disagree																										40 to 49	Male	5 to 10 years	QLD	Predominantly urban	Half public, half private	Anaesthesia
6707696496	162871270	2018-02-21 08:15:33	2018-02-21 08:23:34						No	Seldom	Strongly disagree	Strongly disagree							No						No		Funeral attendance is unprofessional						It can disturb the very personal and private grieving process of a family					50 to 59	Male	More than 20 years	VIC	Predominantly urban	Predominantly public	Anaesthesia
6707679838	162871270	2018-02-21 07:59:52	2018-02-21 08:11:02						No	Seldom	Agree	Neutral				Pay a gesture of respect to the deceased or their families			nil					Show caring for patients at the end-of-life and beyond	nil	Time restraint	Funeral attendance is unprofessional	Funeral attendance is a source of emotional stress for me					It can disturb the very personal and private grieving process of a family	May have implications for anaesthetist-patient confidentiality	May be misinterpreted or seen as not warranted	Perceived patient and/or family dissatisfaction with care	May not be invited	40 to 49	Male	5 to 10 years	QLD	Predominantly rural	Predominantly public	Anaesthesia
6707667157	162871270	2018-02-21 08:02:31	2018-02-21 08:04:15						No	Seldom	Agree	Neutral			Appear professional to the family	Pay a gesture of respect to the deceased or their families				Pay a gesture of respect to the family	Provide an opportunity for family member can ask unanswered questions			Show caring for patients at the end-of-life and beyond						Presence of the anaesthetist can be traumatic for the family	Attending can invite inappropriate questions	Attending can invite recriminations or even anger	It can disturb the very personal and private grieving process of a family		May be misinterpreted or seen as not warranted	Perceived patient and/or family dissatisfaction with care		60 or older	Female	More than 20 years	VIC	Predominantly urban	Predominantly public	Anaesthesia
6707667070	162871270	2018-02-21 08:02:24	2018-02-21 08:09:24						No	Seldom	Strongly agree	Agree	Gain a greater understanding of whom the patient was before the illness			Pay a gesture of respect to the deceased or their families	Express personal grief at the loss of someone you cared			Pay a gesture of respect to the family	Provide an opportunity for family member can ask unanswered questions					Time restraint												50 to 59	Male	10 to 20 years	New Zealand	Predominantly urban	Half public, half private	Anaesthesia
6707661444	162871270	2018-02-21 07:59:59	2018-02-21 08:03:56						Yes	Often	Agree	Disagree	Gain a greater understanding of whom the patient was before the illness			Pay a gesture of respect to the deceased or their families			Yes, following the patient journey, witnessing the human side of medicine	Pay a gesture of respect to the family	Provide an opportunity for family member can ask unanswered questions			Show caring for patients at the end-of-life and beyond	show that the hospital and staff are more than just part of the machinery of health care	Time restraint		Funeral attendance is a source of emotional stress for me	Personal bereavement from the loss of the patient	Presence of the anaesthetist can be traumatic for the family	Attending can invite inappropriate questions	Attending can invite recriminations or even anger	It can disturb the very personal and private grieving process of a family		May be misinterpreted or seen as not warranted	Perceived patient and/or family dissatisfaction with care	no	40 to 49	Male	Less than 5 years	QLD	Predominantly rural	Half public, half private	Anaesthesia
6707629607	162871270	2018-02-21 07:46:10	2018-02-21 07:49:37						No	Seldom	Disagree	Disagree					Express personal grief at the loss of someone you cared		Helps with greiving process	Pay a gesture of respect to the family					No, it is not the time to be answering questions and may be intrusive	Time restraint			Personal bereavement from the loss of the patient	Presence of the anaesthetist can be traumatic for the family	Attending can invite inappropriate questions		It can disturb the very personal and private grieving process of a family		May be misinterpreted or seen as not warranted		No	50 to 59	Female	More than 20 years	QLD	Predominantly rural	Predominantly public	Anaesthesia
6707619555	162871270	2018-02-21 07:41:56	2018-02-21 07:44:34						No	Seldom	Neutral	Neutral				Pay a gesture of respect to the deceased or their families								Show caring for patients at the end-of-life and beyond		Time restraint				Presence of the anaesthetist can be traumatic for the family	Attending can invite inappropriate questions	Attending can invite recriminations or even anger	It can disturb the very personal and private grieving process of a family		May be misinterpreted or seen as not warranted	Perceived patient and/or family dissatisfaction with care	If I know the patient well enough to attend their funeral, I probably shouldn’t have been their anaesthetist	30 to 39	Male	Less than 5 years	New Zealand	Predominantly urban	Predominantly public	Anaesthesia
6707593870	162871270	2018-02-21 07:31:40	2018-02-21 07:35:12						No	Often	Disagree	Neutral				Pay a gesture of respect to the deceased or their families		Provide comfort and ongoing care for the bereaved family	Closure			Reduce the family's stress		Show caring for patients at the end-of-life and beyond	Probably	Time restraint				Presence of the anaesthetist can be traumatic for the family							Lack of knowledge of when the funeral happens	30 to 39	Female	Less than 5 years	QLD	Half urban and half rural	Predominantly public	Anaesthesia
6707538138	162871270	2018-02-21 07:09:54	2018-02-21 07:15:30						No	Seldom	Strongly agree	Neutral				Pay a gesture of respect to the deceased or their families	Express personal grief at the loss of someone you cared	Provide comfort and ongoing care for the bereaved family		Pay a gesture of respect to the family				Show caring for patients at the end-of-life and beyond		Time restraint							It can disturb the very personal and private grieving process of a family		May be misinterpreted or seen as not warranted			50 to 59	Male	10 to 20 years	NSW	Predominantly rural	Half public, half private	Anaesthesia
6707403835	162871270	2018-02-21 06:18:29	2018-02-21 06:25:24						Yes	Seldom	Strongly agree	Disagree				Pay a gesture of respect to the deceased or their families		Provide comfort and ongoing care for the bereaved family		Pay a gesture of respect to the family				Show caring for patients at the end-of-life and beyond	may take comfort from realising how much the doctor cared about them and their loved one												Any of those barriers might apply, but for me attending the funeral would be a mark of respect to a family I had got to know well, so would be quite natural	60 or older	Male	More than 20 years	VIC	Predominantly urban	Predominantly public	Anaesthesia
6707351114	162871270	2018-02-21 05:58:56	2018-02-21 06:01:37						No	Seldom	Agree	Neutral				Pay a gesture of respect to the deceased or their families	Express personal grief at the loss of someone you cared		Don't think so		Provide an opportunity for family member can ask unanswered questions			Show caring for patients at the end-of-life and beyond	No	Time restraint								May have implications for anaesthetist-patient confidentiality	May be misinterpreted or seen as not warranted		No	50 to 59	Female		New Zealand	Predominantly urban		Anaesthesia
6706335148	162871270	2018-02-20 23:46:41	2018-02-20 23:49:37						No	Never	Neutral	Disagree													no												No point iin such attendance. Funerals are for family & friends.	60 or older	Male	More than 20 years	QLD	Predominantly urban	Predominantly public	Anaesthesia
6706219519	162871270	2018-02-20 22:47:46	2018-02-20 22:52:18						No	Seldom	Strongly agree	Neutral	Gain a greater understanding of whom the patient was before the illness			Pay a gesture of respect to the deceased or their families								Show caring for patients at the end-of-life and beyond		Time restraint									May be misinterpreted or seen as not warranted			40 to 49	Female	Less than 5 years	WA	Predominantly urban	Predominantly public	Anaesthesia
6706171708	162871270	2018-02-20 22:18:38	2018-02-20 22:19:48						No	Often	Neutral	Neutral
6706106505	162871270	2018-02-20 21:35:37	2018-02-20 21:38:54						No	Often	Agree	Agree				Pay a gesture of respect to the deceased or their families			No	Pay a gesture of respect to the family	Provide an opportunity for family member can ask unanswered questions				Unknown												No	60 or older	Male	10 to 20 years	QLD	Predominantly urban	Predominantly public	Anaesthesia
6706095330	162871270	2018-02-20 21:27:53	2018-02-20 21:32:18						No	Seldom	Disagree	Strongly disagree							No						No	Time restraint	Funeral attendance is unprofessional						It can disturb the very personal and private grieving process of a family		May be misinterpreted or seen as not warranted		No	60 or older	Male	More than 20 years	NSW	Predominantly rural	Predominantly public	Anaesthesia
6706093453	162871270	2018-02-20 21:26:34	2018-02-20 21:28:40						No	Seldom	Neutral	Neutral														Time restraint	Funeral attendance is unprofessional						It can disturb the very personal and private grieving process of a family		May be misinterpreted or seen as not warranted			60 or older	Male	More than 20 years	WA	Predominantly urban	Predominantly public	Pain medicine
6706082731	162871270	2018-02-20 21:18:55	2018-02-20 21:22:28						No	Seldom	Neutral	Strongly disagree															Funeral attendance is unprofessional			Presence of the anaesthetist can be traumatic for the family	Attending can invite inappropriate questions		It can disturb the very personal and private grieving process of a family					40 to 49	Female	10 to 20 years	QLD	Predominantly urban	Predominantly public	Anaesthesia
6706069830	162871270	2018-02-20 21:09:43	2018-02-20 21:10:31						No	Seldom	Strongly disagree	Agree
6706039522	162871270	2018-02-20 20:47:55	2018-02-20 20:49:50						No	Seldom	Strongly agree	Strongly agree							aids grieving process					Show caring for patients at the end-of-life and beyond		Time restraint				Presence of the anaesthetist can be traumatic for the family	Attending can invite inappropriate questions	Attending can invite recriminations or even anger			May be misinterpreted or seen as not warranted			30 to 39	Male	Less than 5 years	QLD	Half urban and half rural	Predominantly public	Anaesthesia
6706012057	162871270	2018-02-20 20:28:33	2018-02-20 20:30:35						No	Seldom	Agree	Neutral				Pay a gesture of respect to the deceased or their families	Express personal grief at the loss of someone you cared			Pay a gesture of respect to the family						Time restraint				Presence of the anaesthetist can be traumatic for the family					May be misinterpreted or seen as not warranted			60 or older	Female	More than 20 years	NSW	Predominantly urban	Predominantly private	Anaesthesia
6705946744	162871270	2018-02-20 19:42:43	2018-02-20 19:47:10						No	Seldom	Neutral	Neutral							No only a misplaced sense of self worth.						No. There are no benefits. It is inappropriate in 99.9%		Funeral attendance is unprofessional			Presence of the anaesthetist can be traumatic for the family	Attending can invite inappropriate questions	Attending can invite recriminations or even anger	It can disturb the very personal and private grieving process of a family		May be misinterpreted or seen as not warranted		Exceeds bounds of professionalism unless a long standing involvement with patient and their family	50 to 59	Male	More than 20 years	NSW	Predominantly urban	Half public, half private	Anaesthesia
6705939768	162871270	2018-02-20 19:37:57	2018-02-20 19:40:29						No	Seldom	Disagree	Neutral														Time restraint	Funeral attendance is unprofessional			Presence of the anaesthetist can be traumatic for the family	Attending can invite inappropriate questions	Attending can invite recriminations or even anger	It can disturb the very personal and private grieving process of a family	May have implications for anaesthetist-patient confidentiality	May be misinterpreted or seen as not warranted	Perceived patient and/or family dissatisfaction with care		40 to 49	Male	5 to 10 years	NSW	Predominantly urban	Predominantly public	Anaesthesia
6705938063	162871270	2018-02-20 19:36:36	2018-02-20 19:38:57						No	Usually	Strongly agree	Strongly agree				Pay a gesture of respect to the deceased or their families		Provide comfort and ongoing care for the bereaved family	Closure	Pay a gesture of respect to the family	Provide an opportunity for family member can ask unanswered questions				No		Funeral attendance is unprofessional			Presence of the anaesthetist can be traumatic for the family					May be misinterpreted or seen as not warranted	Perceived patient and/or family dissatisfaction with care	If there is a feeling of blame towards the anaesthetist	40 to 49	Female	10 to 20 years	NSW	Predominantly urban	Half public, half private	Anaesthesia
6705917450	162871270	2018-02-20 19:22:22	2018-02-20 19:25:32						No	Seldom	Neutral	Disagree				Pay a gesture of respect to the deceased or their families		Provide comfort and ongoing care for the bereaved family	Not something I've thought off	Pay a gesture of respect to the family		Reduce the family's stress			No	Time restraint		Funeral attendance is a source of emotional stress for me			Attending can invite inappropriate questions		It can disturb the very personal and private grieving process of a family		May be misinterpreted or seen as not warranted			40 to 49	Male	5 to 10 years	VIC	Predominantly urban	Predominantly public	Anaesthesia
6705915108	162871270	2018-02-20 19:20:45	2018-02-20 19:22:50						No	Seldom	Agree	Neutral				Pay a gesture of respect to the deceased or their families								Show caring for patients at the end-of-life and beyond		Time restraint				Presence of the anaesthetist can be traumatic for the family			It can disturb the very personal and private grieving process of a family		May be misinterpreted or seen as not warranted			40 to 49	Male	10 to 20 years	NSW	Predominantly urban	Half public, half private	Anaesthesia
6705912276	162871270	2018-02-20 19:17:43	2018-02-20 19:21:11						No	Seldom	Neutral	Neutral														Time restraint					Attending can invite inappropriate questions		It can disturb the very personal and private grieving process of a family	May have implications for anaesthetist-patient confidentiality				30 to 39	Female	Less than 5 years	NSW	Predominantly urban	Predominantly public	Anaesthesia
6705816251	162871270	2018-02-20 18:06:32	2018-02-20 18:08:38						No	Seldom	Strongly agree	Neutral				Pay a gesture of respect to the deceased or their families	Express personal grief at the loss of someone you cared		To finalize the arrangement	Pay a gesture of respect to the family	Provide an opportunity for family member can ask unanswered questions					Time restraint				Presence of the anaesthetist can be traumatic for the family		Attending can invite recriminations or even anger	It can disturb the very personal and private grieving process of a family		May be misinterpreted or seen as not warranted	Perceived patient and/or family dissatisfaction with care		30 to 39	Male	5 to 10 years	NSW	Predominantly rural	Half public, half private	Anaesthesia
6705809598	162871270	2018-02-20 18:01:14	2018-02-20 18:02:57						No	Seldom	Strongly disagree	Neutral					Express personal grief at the loss of someone you cared							Show caring for patients at the end-of-life and beyond			Funeral attendance is unprofessional			Presence of the anaesthetist can be traumatic for the family	Attending can invite inappropriate questions	Attending can invite recriminations or even anger	It can disturb the very personal and private grieving process of a family		May be misinterpreted or seen as not warranted	Perceived patient and/or family dissatisfaction with care		30 to 39	Female	Less than 5 years	NSW	Predominantly urban	Half public, half private	Anaesthesia
6705807055	162871270	2018-02-20 17:59:05	2018-02-20 18:03:01						No	Seldom	Agree	Neutral	Gain a greater understanding of whom the patient was before the illness		Appear professional to the family	Pay a gesture of respect to the deceased or their families	Express personal grief at the loss of someone you cared	Provide comfort and ongoing care for the bereaved family	Help sense of 'closure' in cases associated with significant grief	Pay a gesture of respect to the family			Extend the relationship to relatives	Show caring for patients at the end-of-life and beyond		Time restraint						Attending can invite recriminations or even anger	It can disturb the very personal and private grieving process of a family		May be misinterpreted or seen as not warranted			50 to 59	Male	More than 20 years	NT	Predominantly urban	Predominantly public	Anaesthesia
6705789102	162871270	2018-02-20 17:43:12	2018-02-20 17:45:06						No	Never	Disagree	Disagree																										50 to 59	Male	10 to 20 years	TAS	Predominantly rural	Half public, half private	Anaesthesia
6705770502	162871270	2018-02-20 17:16:42	2018-02-20 17:28:52						No	Never	Agree	Neutral				Pay a gesture of respect to the deceased or their families				Pay a gesture of respect to the family										Presence of the anaesthetist can be traumatic for the family	Attending can invite inappropriate questions	Attending can invite recriminations or even anger	It can disturb the very personal and private grieving process of a family		May be misinterpreted or seen as not warranted			30 to 39	Male	5 to 10 years	WA	Predominantly rural	Predominantly public	Anaesthesia
6705764043	162871270	2018-02-20 17:20:27	2018-02-20 17:22:55						No	Never	Agree	Strongly disagree				Pay a gesture of respect to the deceased or their families		Provide comfort and ongoing care for the bereaved family	closure		Provide an opportunity for family member can ask unanswered questions	Reduce the family's stress		Show caring for patients at the end-of-life and beyond				Funeral attendance is a source of emotional stress for me		Presence of the anaesthetist can be traumatic for the family	Attending can invite inappropriate questions	Attending can invite recriminations or even anger	It can disturb the very personal and private grieving process of a family		May be misinterpreted or seen as not warranted			60 or older	Male	More than 20 years	VIC	Predominantly urban	Predominantly private	Anaesthesia
6705751165	162871270	2018-02-20 17:08:24	2018-02-20 17:10:51						No	Often	Neutral	Neutral				Pay a gesture of respect to the deceased or their families	Express personal grief at the loss of someone you cared		Closure	Pay a gesture of respect to the family				Show caring for patients at the end-of-life and beyond		Time restraint				Presence of the anaesthetist can be traumatic for the family	Attending can invite inappropriate questions	Attending can invite recriminations or even anger	It can disturb the very personal and private grieving process of a family	May have implications for anaesthetist-patient confidentiality	May be misinterpreted or seen as not warranted	Perceived patient and/or family dissatisfaction with care		40 to 49	Female	Less than 5 years	QLD	Predominantly urban	Predominantly public	Anaesthesia
6705742747	162871270	2018-02-20 16:59:17	2018-02-20 17:02:59						No	Seldom	Agree	Disagree			Appear professional to the family	Pay a gesture of respect to the deceased or their families	Express personal grief at the loss of someone you cared			Pay a gesture of respect to the family				Show caring for patients at the end-of-life and beyond		Time restraint							It can disturb the very personal and private grieving process of a family		May be misinterpreted or seen as not warranted	Perceived patient and/or family dissatisfaction with care		40 to 49	Male	10 to 20 years	QLD	Predominantly urban	Half public, half private	Anaesthesia
6705733392	162871270	2018-02-20 16:49:12	2018-02-20 16:52:09						No	Never	Neutral	Neutral	Gain a greater understanding of whom the patient was before the illness		Appear professional to the family	Pay a gesture of respect to the deceased or their families		Provide comfort and ongoing care for the bereaved family	In case of lawsuit, avoid or minimise litigation? From another angle, be reminded of the further-reaching effects of our work apart from in the theatre	Pay a gesture of respect to the family	Provide an opportunity for family member can ask unanswered questions	Reduce the family's stress		Show caring for patients at the end-of-life and beyond		Time restraint			Personal bereavement from the loss of the patient	Presence of the anaesthetist can be traumatic for the family	Attending can invite inappropriate questions	Attending can invite recriminations or even anger	It can disturb the very personal and private grieving process of a family	May have implications for anaesthetist-patient confidentiality	May be misinterpreted or seen as not warranted	Perceived patient and/or family dissatisfaction with care		30 to 39	Male	5 to 10 years	NSW	Predominantly urban	Predominantly private	Anaesthesia
6705718686	162871270	2018-02-20 16:31:36	2018-02-20 16:35:02						No	Seldom	Strongly disagree	Neutral				Pay a gesture of respect to the deceased or their families	Express personal grief at the loss of someone you cared									Time restraint				Presence of the anaesthetist can be traumatic for the family	Attending can invite inappropriate questions	Attending can invite recriminations or even anger	It can disturb the very personal and private grieving process of a family	May have implications for anaesthetist-patient confidentiality	May be misinterpreted or seen as not warranted			30 to 39	Male	Less than 5 years	QLD	Predominantly urban	Half public, half private	Anaesthesia
6705717731	162871270	2018-02-20 16:31:21	2018-02-20 16:36:22						Yes	Seldom	Strongly agree	Neutral	Gain a greater understanding of whom the patient was before the illness		Appear professional to the family	Pay a gesture of respect to the deceased or their families		Provide comfort and ongoing care for the bereaved family	Reinforcing our roles as doctors within the community	Pay a gesture of respect to the family	Provide an opportunity for family member can ask unanswered questions	Reduce the family's stress		Show caring for patients at the end-of-life and beyond		Time restraint				Presence of the anaesthetist can be traumatic for the family	Attending can invite inappropriate questions	Attending can invite recriminations or even anger	It can disturb the very personal and private grieving process of a family		May be misinterpreted or seen as not warranted			50 to 59	Female	More than 20 years	NSW	Predominantly urban	Predominantly public	Other (please specify)	25%Anaesthesia,25%Pain Med 50% Management
6705713956	162871270	2018-02-20 16:26:51	2018-02-20 16:28:56						No	Seldom	Disagree	Disagree							no	Pay a gesture of respect to the family				Show caring for patients at the end-of-life and beyond			Funeral attendance is unprofessional	Funeral attendance is a source of emotional stress for me	Personal bereavement from the loss of the patient	Presence of the anaesthetist can be traumatic for the family	Attending can invite inappropriate questions	Attending can invite recriminations or even anger		May have implications for anaesthetist-patient confidentiality		Perceived patient and/or family dissatisfaction with care		30 to 39	Male	Less than 5 years	WA	Predominantly urban	Predominantly public	Anaesthesia
6705706878	162871270	2018-02-20 16:18:30	2018-02-20 16:21:35						No	Seldom	Agree	Disagree	Gain a greater understanding of whom the patient was before the illness			Pay a gesture of respect to the deceased or their families				Pay a gesture of respect to the family	Provide an opportunity for family member can ask unanswered questions			Show caring for patients at the end-of-life and beyond		Time restraint	Funeral attendance is unprofessional			Presence of the anaesthetist can be traumatic for the family		Attending can invite recriminations or even anger	It can disturb the very personal and private grieving process of a family	May have implications for anaesthetist-patient confidentiality	May be misinterpreted or seen as not warranted	Perceived patient and/or family dissatisfaction with care		50 to 59	Male	10 to 20 years	QLD	Predominantly urban	Half public, half private	Anaesthesia
6705700260	162871270	2018-02-20 16:10:43	2018-02-20 16:14:45						No	Often	Agree	Neutral	Gain a greater understanding of whom the patient was before the illness	Establish your own professional development	Appear professional to the family	Pay a gesture of respect to the deceased or their families	Express personal grief at the loss of someone you cared	Provide comfort and ongoing care for the bereaved family		Pay a gesture of respect to the family	Provide an opportunity for family member can ask unanswered questions	Reduce the family's stress	Extend the relationship to relatives	Show caring for patients at the end-of-life and beyond													I would probably only attend if the patient or family gave permission (even informally) or requested.	40 to 49	Male	Less than 5 years	QLD	Half urban and half rural	Predominantly public	Anaesthesia
6705684381	162871270	2018-02-20 15:52:39	2018-02-20 15:54:58						No	Seldom	Disagree	Disagree
6705682282	162871270	2018-02-20 15:50:19	2018-02-20 15:52:06						No	Seldom	Neutral	Neutral	Gain a greater understanding of whom the patient was before the illness	Establish your own professional development		Pay a gesture of respect to the deceased or their families				Pay a gesture of respect to the family	Provide an opportunity for family member can ask unanswered questions			Show caring for patients at the end-of-life and beyond		Time restraint	Funeral attendance is unprofessional	Funeral attendance is a source of emotional stress for me		Presence of the anaesthetist can be traumatic for the family	Attending can invite inappropriate questions	Attending can invite recriminations or even anger	It can disturb the very personal and private grieving process of a family		May be misinterpreted or seen as not warranted	Perceived patient and/or family dissatisfaction with care		30 to 39	Female	Less than 5 years	NSW	Predominantly urban	Predominantly public	Anaesthesia
6705682151	162871270	2018-02-20 15:49:53	2018-02-20 16:01:07						No	Seldom	Neutral	Neutral		Establish your own professional development	Appear professional to the family	Pay a gesture of respect to the deceased or their families		Provide comfort and ongoing care for the bereaved family	a sense of closure	Pay a gesture of respect to the family				Show caring for patients at the end-of-life and beyond	shows we care	Time restraint		Funeral attendance is a source of emotional stress for me			Attending can invite inappropriate questions	Attending can invite recriminations or even anger	It can disturb the very personal and private grieving process of a family			Perceived patient and/or family dissatisfaction with care	none	40 to 49	Male	5 to 10 years	VIC	Predominantly urban	Predominantly public	Anaesthesia
6705668572	162871270	2018-02-20 15:34:26	2018-02-20 15:37:01						No	Seldom	Agree	Neutral				Pay a gesture of respect to the deceased or their families			no	Pay a gesture of respect to the family					no, I think that the funeral is a private experience for the family. If the family have unanswered questions then the time for these to be raised is not at the funeral.								It can disturb the very personal and private grieving process of a family		May be misinterpreted or seen as not warranted			40 to 49	Female	Less than 5 years	VIC	Predominantly urban	Predominantly public	Anaesthesia
6705658893	162871270	2018-02-20 15:23:27	2018-02-20 15:27:50						No	Seldom	Strongly disagree	Strongly disagree							No						No	Time restraint				Presence of the anaesthetist can be traumatic for the family	Attending can invite inappropriate questions	Attending can invite recriminations or even anger	It can disturb the very personal and private grieving process of a family		May be misinterpreted or seen as not warranted		I’d spend a massive amount of time at funerals given nature of work & I’m just a transient hitch-hiker on ridiculous surgical cases.	40 to 49	Female	More than 20 years	VIC	Predominantly urban	Predominantly public	Anaesthesia
6705655604	162871270	2018-02-20 15:19:47	2018-02-20 15:20:49						No	Seldom	Disagree	Neutral
6705652876	162871270	2018-02-20 15:16:42	2018-02-20 15:19:13						No	Never	Agree	Disagree				Pay a gesture of respect to the deceased or their families			Maybe closure??	Pay a gesture of respect to the family	Provide an opportunity for family member can ask unanswered questions			Show caring for patients at the end-of-life and beyond		Time restraint		Funeral attendance is a source of emotional stress for me	Personal bereavement from the loss of the patient	Presence of the anaesthetist can be traumatic for the family	Attending can invite inappropriate questions	Attending can invite recriminations or even anger	It can disturb the very personal and private grieving process of a family	May have implications for anaesthetist-patient confidentiality	May be misinterpreted or seen as not warranted	Perceived patient and/or family dissatisfaction with care		30 to 39	Female	Less than 5 years	NSW	Predominantly urban	Predominantly public	Anaesthesia
6705651758	162871270	2018-02-20 15:15:13	2018-02-20 15:19:12						No	Seldom	Strongly agree	Disagree	Gain a greater understanding of whom the patient was before the illness			Pay a gesture of respect to the deceased or their families								Show caring for patients at the end-of-life and beyond											May be misinterpreted or seen as not warranted	Perceived patient and/or family dissatisfaction with care		50 to 59	Male	More than 20 years	VIC	Predominantly urban	Predominantly public	Anaesthesia
6705647705	162871270	2018-02-20 15:10:25	2018-02-20 15:11:51						No	Seldom	Neutral	Neutral
6705642275	162871270	2018-02-20 15:04:01	2018-02-20 15:10:47						Yes	Seldom	Strongly agree	Disagree				Pay a gesture of respect to the deceased or their families	Express personal grief at the loss of someone you cared	Provide comfort and ongoing care for the bereaved family		Pay a gesture of respect to the family		Reduce the family's stress		Show caring for patients at the end-of-life and beyond		Time restraint					Attending can invite inappropriate questions	Attending can invite recriminations or even anger	It can disturb the very personal and private grieving process of a family		May be misinterpreted or seen as not warranted			50 to 59	Female	More than 20 years	VIC	Predominantly urban	Predominantly public	Anaesthesia
6705635915	162871270	2018-02-20 14:56:38	2018-02-20 15:47:43						No	Seldom	Strongly disagree	Strongly disagree									Provide an opportunity for family member can ask unanswered questions			Show caring for patients at the end-of-life and beyond			Funeral attendance is unprofessional			Presence of the anaesthetist can be traumatic for the family			It can disturb the very personal and private grieving process of a family		May be misinterpreted or seen as not warranted	Perceived patient and/or family dissatisfaction with care		60 or older	Male	More than 20 years	ACT	Predominantly urban		Anaesthesia
6705634563	162871270	2018-02-20 14:54:51	2018-02-20 14:57:38						No	Often	Agree	Disagree	Gain a greater understanding of whom the patient was before the illness			Pay a gesture of respect to the deceased or their families	Express personal grief at the loss of someone you cared	Provide comfort and ongoing care for the bereaved family		Pay a gesture of respect to the family				Show caring for patients at the end-of-life and beyond		Time restraint			Personal bereavement from the loss of the patient						May be misinterpreted or seen as not warranted			30 to 39	Female	Less than 5 years	WA	Predominantly urban	Predominantly public	Anaesthesia
6705631883	162871270	2018-02-20 14:50:53	2018-02-20 14:54:07						No	Seldom	Agree	Disagree			Appear professional to the family	Pay a gesture of respect to the deceased or their families		Provide comfort and ongoing care for the bereaved family	nil	Pay a gesture of respect to the family	Provide an opportunity for family member can ask unanswered questions			Show caring for patients at the end-of-life and beyond		Time restraint	Funeral attendance is unprofessional			Presence of the anaesthetist can be traumatic for the family	Attending can invite inappropriate questions		It can disturb the very personal and private grieving process of a family	May have implications for anaesthetist-patient confidentiality	May be misinterpreted or seen as not warranted			30 to 39	Female	Less than 5 years	VIC	Predominantly urban	Predominantly public	Anaesthesia
6705629565	162871270	2018-02-20 14:49:10	2018-02-20 14:51:55						No	Seldom	Neutral	Disagree				Pay a gesture of respect to the deceased or their families				Pay a gesture of respect to the family						Time restraint				Presence of the anaesthetist can be traumatic for the family	Attending can invite inappropriate questions	Attending can invite recriminations or even anger	It can disturb the very personal and private grieving process of a family	May have implications for anaesthetist-patient confidentiality	May be misinterpreted or seen as not warranted	Perceived patient and/or family dissatisfaction with care		50 to 59	Female	More than 20 years	NSW	Predominantly rural	Half public, half private	Anaesthesia
6705618627	162871270	2018-02-20 14:36:51	2018-02-20 14:38:39						No	Seldom	Neutral	Disagree				Pay a gesture of respect to the deceased or their families				Pay a gesture of respect to the family				Show caring for patients at the end-of-life and beyond		Time restraint		Funeral attendance is a source of emotional stress for me						May have implications for anaesthetist-patient confidentiality	May be misinterpreted or seen as not warranted			30 to 39	Female	Less than 5 years	VIC	Predominantly urban	Half public, half private	Anaesthesia
6705618309	162871270	2018-02-20 14:36:21	2018-02-20 14:39:07						No	Seldom	Agree	Neutral	Gain a greater understanding of whom the patient was before the illness			Pay a gesture of respect to the deceased or their families				Pay a gesture of respect to the family	Provide an opportunity for family member can ask unanswered questions					Time restraint		Funeral attendance is a source of emotional stress for me			Attending can invite inappropriate questions	Attending can invite recriminations or even anger	It can disturb the very personal and private grieving process of a family	May have implications for anaesthetist-patient confidentiality	May be misinterpreted or seen as not warranted			30 to 39	Male	Less than 5 years	VIC	Predominantly urban	Half public, half private	Anaesthesia
6705617017	162871270	2018-02-20 14:35:01	2018-02-20 14:37:32						No	Never	Agree	Disagree				Pay a gesture of respect to the deceased or their families	Express personal grief at the loss of someone you cared		Closure	Pay a gesture of respect to the family						Time restraint		Funeral attendance is a source of emotional stress for me				Attending can invite recriminations or even anger		May have implications for anaesthetist-patient confidentiality				40 to 49	Male	5 to 10 years	VIC	Predominantly urban	Half public, half private	Anaesthesia
6705616208	162871270	2018-02-20 14:33:47	2018-02-20 14:35:47						No	Seldom	Neutral	Neutral				Pay a gesture of respect to the deceased or their families	Express personal grief at the loss of someone you cared									Time restraint	Funeral attendance is unprofessional			Presence of the anaesthetist can be traumatic for the family		Attending can invite recriminations or even anger	It can disturb the very personal and private grieving process of a family		May be misinterpreted or seen as not warranted			50 to 59	Male	10 to 20 years	WA	Predominantly urban	Predominantly public	Anaesthesia
6705614768	162871270	2018-02-20 14:32:25	2018-02-20 14:33:39						No	Seldom	Neutral	Neutral
6705613829	162871270	2018-02-20 14:31:20	2018-02-20 14:35:50						No	Seldom	Disagree	Disagree																										40 to 49	Female	10 to 20 years	VIC	Predominantly urban	Half public, half private	Anaesthesia
6705612039	162871270	2018-02-20 14:29:23	2018-02-20 14:33:48						No	Seldom	Neutral	Neutral				Pay a gesture of respect to the deceased or their families				Pay a gesture of respect to the family	Provide an opportunity for family member can ask unanswered questions			Show caring for patients at the end-of-life and beyond		Time restraint							It can disturb the very personal and private grieving process of a family		May be misinterpreted or seen as not warranted			50 to 59	Female	More than 20 years	VIC	Predominantly urban	Predominantly public	Anaesthesia
6705610480	162871270	2018-02-20 14:27:37	2018-02-20 14:30:56						No	Seldom	Agree	Neutral	Gain a greater understanding of whom the patient was before the illness			Pay a gesture of respect to the deceased or their families				Pay a gesture of respect to the family				Show caring for patients at the end-of-life and beyond		Time restraint		Funeral attendance is a source of emotional stress for me		Presence of the anaesthetist can be traumatic for the family	Attending can invite inappropriate questions	Attending can invite recriminations or even anger	It can disturb the very personal and private grieving process of a family	May have implications for anaesthetist-patient confidentiality	May be misinterpreted or seen as not warranted	Perceived patient and/or family dissatisfaction with care		40 to 49	Male	5 to 10 years	WA	Predominantly urban	Predominantly public	Anaesthesia
6705609534	162871270	2018-02-20 14:26:07	2018-02-20 14:28:45						No	Seldom	Agree	Disagree				Pay a gesture of respect to the deceased or their families	Express personal grief at the loss of someone you cared			Pay a gesture of respect to the family				Show caring for patients at the end-of-life and beyond		Time restraint	Funeral attendance is unprofessional	Funeral attendance is a source of emotional stress for me	Personal bereavement from the loss of the patient	Presence of the anaesthetist can be traumatic for the family	Attending can invite inappropriate questions	Attending can invite recriminations or even anger	It can disturb the very personal and private grieving process of a family	May have implications for anaesthetist-patient confidentiality	May be misinterpreted or seen as not warranted	Perceived patient and/or family dissatisfaction with care		30 to 39	Male	5 to 10 years	NSW	Predominantly urban	Half public, half private	Anaesthesia
6705608320	162871270	2018-02-20 14:25:20	2018-02-20 14:28:06						Yes	Often	Strongly agree	Neutral	Gain a greater understanding of whom the patient was before the illness			Pay a gesture of respect to the deceased or their families				Pay a gesture of respect to the family				Show caring for patients at the end-of-life and beyond		Time restraint		Funeral attendance is a source of emotional stress for me					It can disturb the very personal and private grieving process of a family					50 to 59	Female	More than 20 years	VIC	Predominantly urban	Half public, half private	Anaesthesia
6705607181	162871270	2018-02-20 14:24:03	2018-02-20 14:30:41						No	Seldom	Strongly agree	Neutral	Gain a greater understanding of whom the patient was before the illness	Establish your own professional development		Pay a gesture of respect to the deceased or their families	Express personal grief at the loss of someone you cared							Show caring for patients at the end-of-life and beyond		Time restraint			Personal bereavement from the loss of the patient	Presence of the anaesthetist can be traumatic for the family		Attending can invite recriminations or even anger	It can disturb the very personal and private grieving process of a family			Perceived patient and/or family dissatisfaction with care	Unless a patient dies in my immediate care, I may not learn of their death until after the funeral has occurred.	30 to 39	Female	Less than 5 years	VIC	Predominantly urban	Predominantly public	Anaesthesia
6705605721	162871270	2018-02-20 14:22:24	2018-02-20 14:26:32						No	Often	Agree	Disagree	Gain a greater understanding of whom the patient was before the illness		Appear professional to the family	Pay a gesture of respect to the deceased or their families			As above	Pay a gesture of respect to the family					as above	Time restraint							It can disturb the very personal and private grieving process of a family		May be misinterpreted or seen as not warranted		Family preferences?	60 or older	Female	More than 20 years	NSW	Predominantly urban	Half public, half private	Anaesthesia
6705604474	162871270	2018-02-20 14:21:03	2018-02-20 14:23:06						No	Seldom	Strongly agree	Neutral	Gain a greater understanding of whom the patient was before the illness			Pay a gesture of respect to the deceased or their families	Express personal grief at the loss of someone you cared			Pay a gesture of respect to the family	Provide an opportunity for family member can ask unanswered questions			Show caring for patients at the end-of-life and beyond		Time restraint											May not be in same city or geographic area	50 to 59	Female	10 to 20 years	NSW	Predominantly urban	Half public, half private	Anaesthesia
6705598931	162871270	2018-02-20 14:14:55	2018-02-20 14:18:01						No	Never	Agree	Strongly disagree		Establish your own professional development						Pay a gesture of respect to the family						Time restraint		Funeral attendance is a source of emotional stress for me	Personal bereavement from the loss of the patient	Presence of the anaesthetist can be traumatic for the family	Attending can invite inappropriate questions	Attending can invite recriminations or even anger	It can disturb the very personal and private grieving process of a family	May have implications for anaesthetist-patient confidentiality	May be misinterpreted or seen as not warranted			30 to 39	Male	Less than 5 years	NSW	Predominantly urban	Predominantly public	Anaesthesia
6705598801	162871270	2018-02-20 14:14:49	2018-02-20 14:16:13						No	Seldom	Agree	Disagree	Gain a greater understanding of whom the patient was before the illness			Pay a gesture of respect to the deceased or their families								Show caring for patients at the end-of-life and beyond		Time restraint												30 to 39	Female	Less than 5 years	NSW	Predominantly rural	Predominantly public	Anaesthesia
6705595337	162871270	2018-02-20 14:10:57	2018-02-20 14:13:39						No	Seldom	Disagree	Disagree				Pay a gesture of respect to the deceased or their families				Pay a gesture of respect to the family						Time restraint												40 to 49	Female	5 to 10 years	WA	Predominantly urban	Predominantly public	Anaesthesia
6705594396	162871270	2018-02-20 14:09:49	2018-02-20 14:13:12						No	Seldom	Agree	Agree				Pay a gesture of respect to the deceased or their families			Depends - maybe closure if you were close etc.	Pay a gesture of respect to the family					They may see you care	Time restraint									May be misinterpreted or seen as not warranted	Perceived patient and/or family dissatisfaction with care		40 to 49	Male	5 to 10 years	WA	Predominantly urban	Predominantly public	Anaesthesia
6705593931	162871270	2018-02-20 14:09:36	2018-02-20 14:11:14						No	Seldom	Agree	Neutral	Gain a greater understanding of whom the patient was before the illness			Pay a gesture of respect to the deceased or their families				Pay a gesture of respect to the family										Presence of the anaesthetist can be traumatic for the family			It can disturb the very personal and private grieving process of a family		May be misinterpreted or seen as not warranted			50 to 59	Male	10 to 20 years	WA	Predominantly urban	Predominantly public	Anaesthesia
6705593817	162871270	2018-02-20 14:08:07	2018-02-20 14:13:34						No	Seldom	Disagree	Neutral				Pay a gesture of respect to the deceased or their families			fulfil own spiritual beliefs	Pay a gesture of respect to the family	Provide an opportunity for family member can ask unanswered questions					Time restraint		Funeral attendance is a source of emotional stress for me			Attending can invite inappropriate questions	Attending can invite recriminations or even anger	It can disturb the very personal and private grieving process of a family		May be misinterpreted or seen as not warranted			40 to 49	Male	10 to 20 years	QLD	Predominantly rural	Predominantly public	Anaesthesia
6705584710	162871270	2018-02-20 13:59:52	2018-02-20 14:00:34						No	Often	Agree	Neutral
6705578245	162871270	2018-02-20 13:53:24	2018-02-20 13:55:32						No	Never	Neutral	Neutral							No						No		Funeral attendance is unprofessional								May be misinterpreted or seen as not warranted			50 to 59	Male	10 to 20 years	NSW	Predominantly urban	Predominantly private	Anaesthesia
6705577325	162871270	2018-02-20 13:52:19	2018-02-20 13:55:28						No	Seldom	Strongly agree	Neutral				Pay a gesture of respect to the deceased or their families		Provide comfort and ongoing care for the bereaved family	Potentially medico legal	Pay a gesture of respect to the family	Provide an opportunity for family member can ask unanswered questions	Reduce the family's stress		Show caring for patients at the end-of-life and beyond		Time restraint			Personal bereavement from the loss of the patient		Attending can invite inappropriate questions	Attending can invite recriminations or even anger	It can disturb the very personal and private grieving process of a family	May have implications for anaesthetist-patient confidentiality	May be misinterpreted or seen as not warranted		It is a bit weird	40 to 49	Male	5 to 10 years	QLD	Predominantly urban	Predominantly public	Anaesthesia
6705553027	162871270	2018-02-20 13:30:08	2018-02-20 13:32:05						No	Never	Agree	Disagree				Pay a gesture of respect to the deceased or their families			No	Pay a gesture of respect to the family	Provide an opportunity for family member can ask unanswered questions				No	Time restraint							It can disturb the very personal and private grieving process of a family		May be misinterpreted or seen as not warranted			40 to 49	Male	Less than 5 years	VIC	Predominantly rural	Predominantly private	Anaesthesia
6705533439	162871270	2018-02-20 13:12:10	2018-02-20 13:14:23						No	Seldom	Neutral	Neutral				Pay a gesture of respect to the deceased or their families				Pay a gesture of respect to the family											Attending can invite inappropriate questions				May be misinterpreted or seen as not warranted			60 or older	Male	More than 20 years	VIC	Predominantly urban	Half public, half private	Anaesthesia
6705508957	162871270	2018-02-20 12:50:35	2018-02-20 12:52:42						No	Seldom	Agree	Neutral				Pay a gesture of respect to the deceased or their families	Express personal grief at the loss of someone you cared	Provide comfort and ongoing care for the bereaved family	Closure and spiritual healing	Pay a gesture of respect to the family	Provide an opportunity for family member can ask unanswered questions			Show caring for patients at the end-of-life and beyond	Demonstration of respect from the medical profession as a whole	Time restraint							It can disturb the very personal and private grieving process of a family		May be misinterpreted or seen as not warranted			30 to 39	Female	Less than 5 years	VIC	Predominantly urban	Predominantly public	Anaesthesia
6705505908	162871270	2018-02-20 12:47:43	2018-02-20 12:49:46						No	Seldom	Agree	Neutral		Establish your own professional development	Appear professional to the family	Pay a gesture of respect to the deceased or their families		Provide comfort and ongoing care for the bereaved family		Pay a gesture of respect to the family	Provide an opportunity for family member can ask unanswered questions	Reduce the family's stress		Show caring for patients at the end-of-life and beyond		Time restraint			Personal bereavement from the loss of the patient	Presence of the anaesthetist can be traumatic for the family	Attending can invite inappropriate questions	Attending can invite recriminations or even anger		May have implications for anaesthetist-patient confidentiality	May be misinterpreted or seen as not warranted			30 to 39	Male	5 to 10 years	VIC	Predominantly urban	Half public, half private	Anaesthesia
6705495398	162871270	2018-02-20 12:38:46	2018-02-20 12:41:32						No	Seldom	Agree	Agree				Pay a gesture of respect to the deceased or their families				Pay a gesture of respect to the family				Show caring for patients at the end-of-life and beyond											May be misinterpreted or seen as not warranted			40 to 49	Female	10 to 20 years	VIC	Predominantly urban	Predominantly public	Anaesthesia
6705412940	162871270	2018-02-20 11:29:32	2018-02-20 11:33:03						No	Seldom	Neutral	Disagree				Pay a gesture of respect to the deceased or their families			It may help work through guilt associated with the death	Pay a gesture of respect to the family								Funeral attendance is a source of emotional stress for me					It can disturb the very personal and private grieving process of a family		May be misinterpreted or seen as not warranted			50 to 59	Male	10 to 20 years	VIC	Predominantly rural	Half public, half private	Anaesthesia
6705405102	162871270	2018-02-20 11:23:02	2018-02-20 11:25:37						No	Often	Disagree	Disagree				Pay a gesture of respect to the deceased or their families				Pay a gesture of respect to the family				Show caring for patients at the end-of-life and beyond							Attending can invite inappropriate questions		It can disturb the very personal and private grieving process of a family	May have implications for anaesthetist-patient confidentiality	May be misinterpreted or seen as not warranted			30 to 39	Female	5 to 10 years	VIC	Predominantly urban	Predominantly public	Anaesthesia
6705394856	162871270	2018-02-19 14:28:24	2018-02-20 11:18:12						No	Never	Agree	Neutral	Gain a greater understanding of whom the patient was before the illness			Pay a gesture of respect to the deceased or their families			Closure	Pay a gesture of respect to the family			Extend the relationship to relatives	Show caring for patients at the end-of-life and beyond						Presence of the anaesthetist can be traumatic for the family			It can disturb the very personal and private grieving process of a family	May have implications for anaesthetist-patient confidentiality	May be misinterpreted or seen as not warranted			40 to 49	Male	5 to 10 years	VIC	Predominantly urban	Predominantly private	Anaesthesia
6705366320	162871270	2018-02-20 10:53:15	2018-02-20 10:55:48						No	Seldom	Neutral	Agree				Pay a gesture of respect to the deceased or their families				Pay a gesture of respect to the family	Provide an opportunity for family member can ask unanswered questions					Time restraint				Presence of the anaesthetist can be traumatic for the family	Attending can invite inappropriate questions	Attending can invite recriminations or even anger	It can disturb the very personal and private grieving process of a family		May be misinterpreted or seen as not warranted	Perceived patient and/or family dissatisfaction with care		40 to 49	Male	10 to 20 years	VIC	Predominantly urban	Predominantly private	Anaesthesia
6705340009	162871270	2018-02-20 10:32:58	2018-02-20 10:36:59						No	Seldom	Neutral	Neutral	Gain a greater understanding of whom the patient was before the illness							Pay a gesture of respect to the family				Show caring for patients at the end-of-life and beyond		Time restraint				Presence of the anaesthetist can be traumatic for the family	Attending can invite inappropriate questions	Attending can invite recriminations or even anger		May have implications for anaesthetist-patient confidentiality	May be misinterpreted or seen as not warranted			40 to 49	Male	10 to 20 years	VIC	Predominantly urban	Predominantly private	Anaesthesia
6705277636	162871270	2018-02-20 09:45:58	2018-02-20 09:49:08						No	Seldom	Agree	Disagree	Gain a greater understanding of whom the patient was before the illness			Pay a gesture of respect to the deceased or their families	Express personal grief at the loss of someone you cared	Provide comfort and ongoing care for the bereaved family	Greater understanding of who the patient was and the impact of illness and death on the family	Pay a gesture of respect to the family	Provide an opportunity for family member can ask unanswered questions			Show caring for patients at the end-of-life and beyond	You show that you do care for the individuals	Time restraint	Funeral attendance is unprofessional			Presence of the anaesthetist can be traumatic for the family		Attending can invite recriminations or even anger	It can disturb the very personal and private grieving process of a family		May be misinterpreted or seen as not warranted		No	40 to 49	Female	10 to 20 years	VIC	Predominantly urban	Half public, half private	Anaesthesia
6705266961	162871270	2018-02-20 09:37:18	2018-02-20 09:41:11						No	Seldom	Agree	Agree	Gain a greater understanding of whom the patient was before the illness	Establish your own professional development		Pay a gesture of respect to the deceased or their families	Express personal grief at the loss of someone you cared	Provide comfort and ongoing care for the bereaved family		Pay a gesture of respect to the family	Provide an opportunity for family member can ask unanswered questions	Reduce the family's stress	Extend the relationship to relatives	Show caring for patients at the end-of-life and beyond		Time restraint	Funeral attendance is unprofessional	Funeral attendance is a source of emotional stress for me	Personal bereavement from the loss of the patient	Presence of the anaesthetist can be traumatic for the family	Attending can invite inappropriate questions	Attending can invite recriminations or even anger	It can disturb the very personal and private grieving process of a family	May have implications for anaesthetist-patient confidentiality	May be misinterpreted or seen as not warranted	Perceived patient and/or family dissatisfaction with care		30 to 39	Male	Less than 5 years	VIC	Predominantly urban	Predominantly public	Anaesthesia
6705209192	162871270	2018-02-20 08:58:33	2018-02-20 09:02:42						No	Never	Agree	Strongly agree				Pay a gesture of respect to the deceased or their families	Express personal grief at the loss of someone you cared	Provide comfort and ongoing care for the bereaved family		Pay a gesture of respect to the family	Provide an opportunity for family member can ask unanswered questions			Show caring for patients at the end-of-life and beyond		Time restraint											Finding out details of funeral and family's wishes	40 to 49	Male	Less than 5 years	VIC	Predominantly urban	Predominantly public	Anaesthesia
6705196020	162871270	2018-02-20 08:50:23	2018-02-20 08:51:11						No	Seldom	Agree	Neutral
6705165554	162871270	2018-02-20 08:31:27	2018-02-20 08:37:55						No	Seldom	Strongly disagree	Neutral				Pay a gesture of respect to the deceased or their families			Not unless the patient is known to me on a personal level, more than the usual professional connection.	Pay a gesture of respect to the family						Time restraint	Funeral attendance is unprofessional	Funeral attendance is a source of emotional stress for me									I don’t see it as necessary	30 to 39	Female	5 to 10 years	VIC	Predominantly urban	Half public, half private	Anaesthesia
6705126001	162871270	2018-02-20 08:07:59	2018-02-20 08:11:14						No	Seldom	Disagree	Disagree							No	Pay a gesture of respect to the family						Time restraint							It can disturb the very personal and private grieving process of a family					50 to 59	Male	More than 20 years	VIC	Predominantly urban	Half public, half private	Anaesthesia
6705083965	162871270	2018-02-20 07:45:00	2018-02-20 07:48:11						No	Seldom	Disagree	Disagree				Pay a gesture of respect to the deceased or their families			No	Pay a gesture of respect to the family					Don’t think so		Funeral attendance is unprofessional										Crosses barrier of professional versus personal	40 to 49	Male	10 to 20 years	VIC	Predominantly urban	Half public, half private	Intensive care
6705032950	162871270	2018-02-20 07:17:49	2018-02-20 07:22:03						No	Seldom	Neutral	Agree	Gain a greater understanding of whom the patient was before the illness			Pay a gesture of respect to the deceased or their families	Express personal grief at the loss of someone you cared			Pay a gesture of respect to the family	Provide an opportunity for family member can ask unanswered questions			Show caring for patients at the end-of-life and beyond		Time restraint				Presence of the anaesthetist can be traumatic for the family	Attending can invite inappropriate questions					Perceived patient and/or family dissatisfaction with care		30 to 39	Female	Less than 5 years	VIC	Predominantly urban	Half public, half private	Anaesthesia
6705000656	162871270	2018-02-20 07:01:24	2018-02-20 07:03:14						No	Seldom	Neutral	Neutral			Appear professional to the family	Pay a gesture of respect to the deceased or their families			Potentially a sense of closure.	Pay a gesture of respect to the family								Funeral attendance is a source of emotional stress for me	Personal bereavement from the loss of the patient	Presence of the anaesthetist can be traumatic for the family	Attending can invite inappropriate questions	Attending can invite recriminations or even anger	It can disturb the very personal and private grieving process of a family		May be misinterpreted or seen as not warranted	Perceived patient and/or family dissatisfaction with care		30 to 39	Male	Less than 5 years	VIC	Predominantly urban	Predominantly public	Anaesthesia
6704949379	162871270	2018-02-20 06:34:17	2018-02-20 06:38:08						No	Seldom	Agree	Disagree				Pay a gesture of respect to the deceased or their families			No	Pay a gesture of respect to the family				Show caring for patients at the end-of-life and beyond		Time restraint							It can disturb the very personal and private grieving process of a family	May have implications for anaesthetist-patient confidentiality	May be misinterpreted or seen as not warranted			40 to 49	Male	5 to 10 years	VIC	Predominantly urban	Predominantly public	Anaesthesia
6704830596	162871270	2018-02-20 05:38:35	2018-02-20 05:41:19						No	Never	Neutral	Neutral				Pay a gesture of respect to the deceased or their families			Closure and acceptance		Provide an opportunity for family member can ask unanswered questions			Show caring for patients at the end-of-life and beyond						Presence of the anaesthetist can be traumatic for the family	Attending can invite inappropriate questions					Perceived patient and/or family dissatisfaction with care		30 to 39	Male	5 to 10 years	VIC	Predominantly urban	Half public, half private	Anaesthesia
6704361131	162871270	2018-02-20 02:00:57	2018-02-20 02:02:47						No	Seldom	Neutral	Neutral															Funeral attendance is unprofessional											30 to 39	Male	Less than 5 years	VIC	Predominantly urban	Predominantly public	Anaesthesia
6703907631	162871270	2018-02-19 22:15:48	2018-02-19 22:18:22						No	Seldom	Agree	Disagree	Gain a greater understanding of whom the patient was before the illness		Appear professional to the family	Pay a gesture of respect to the deceased or their families				Pay a gesture of respect to the family	Provide an opportunity for family member can ask unanswered questions					Time restraint							It can disturb the very personal and private grieving process of a family		May be misinterpreted or seen as not warranted			30 to 39	Male	Less than 5 years	VIC	Predominantly urban	Predominantly public	Anaesthesia
6703891144	162871270	2018-02-19 22:05:19	2018-02-19 22:10:23						No	Often	Agree	Disagree	Gain a greater understanding of whom the patient was before the illness			Pay a gesture of respect to the deceased or their families				Pay a gesture of respect to the family									Personal bereavement from the loss of the patient				It can disturb the very personal and private grieving process of a family					30 to 39	Female	Less than 5 years	VIC	Predominantly urban	Predominantly public	Anaesthesia
6703865877	162871270	2018-02-19 21:48:32	2018-02-19 21:58:47						No	Seldom	Agree	Disagree				Pay a gesture of respect to the deceased or their families			If you have a special bond with that patient and/or the family, then you would gain a greater understanding of the person who died and it may give you a sense of	Pay a gesture of respect to the family				Show caring for patients at the end-of-life and beyond	I imagine that the family might be very affected by the level of caring shown by attending the funeral	Time restraint		Funeral attendance is a source of emotional stress for me		Presence of the anaesthetist can be traumatic for the family		Attending can invite recriminations or even anger	It can disturb the very personal and private grieving process of a family		May be misinterpreted or seen as not warranted			50 to 59	Female	More than 20 years	VIC	Predominantly urban	Predominantly private	Anaesthesia
6703863429	162871270	2018-02-19 21:46:44	2018-02-19 21:47:36						No	Seldom	Neutral	Neutral
6703814615	162871270	2018-02-19 21:10:54	2018-02-19 21:12:03						No	Seldom	Disagree	Disagree
6703798226	162871270	2018-02-19 20:58:23	2018-02-19 21:01:04						No	Seldom	Neutral	Agree	Gain a greater understanding of whom the patient was before the illness			Pay a gesture of respect to the deceased or their families	Express personal grief at the loss of someone you cared		closure	Pay a gesture of respect to the family				Show caring for patients at the end-of-life and beyond		Time restraint	Funeral attendance is unprofessional			Presence of the anaesthetist can be traumatic for the family	Attending can invite inappropriate questions	Attending can invite recriminations or even anger	It can disturb the very personal and private grieving process of a family		May be misinterpreted or seen as not warranted			30 to 39	Male	Less than 5 years	VIC	Predominantly urban	Predominantly public	Anaesthesia
6703784907	162871270	2018-02-19 20:48:45	2018-02-19 20:51:17						No	Never	Neutral	Neutral	Gain a greater understanding of whom the patient was before the illness				Express personal grief at the loss of someone you cared			Pay a gesture of respect to the family				Show caring for patients at the end-of-life and beyond						Presence of the anaesthetist can be traumatic for the family		Attending can invite recriminations or even anger	It can disturb the very personal and private grieving process of a family		May be misinterpreted or seen as not warranted	Perceived patient and/or family dissatisfaction with care		30 to 39	Female	Less than 5 years	VIC	Predominantly urban	Predominantly public	Anaesthesia
6703780298	162871270	2018-02-19 20:45:21	2018-02-19 20:58:17						No	Seldom	Agree	Strongly disagree	Gain a greater understanding of whom the patient was before the illness			Pay a gesture of respect to the deceased or their families			Discuss with like colleagues...represent the hospital	Pay a gesture of respect to the family	Provide an opportunity for family member can ask unanswered questions	Reduce the family's stress	Extend the relationship to relatives	Show caring for patients at the end-of-life and beyond	No	Time restraint				Presence of the anaesthetist can be traumatic for the family		Attending can invite recriminations or even anger	It can disturb the very personal and private grieving process of a family		May be misinterpreted or seen as not warranted	Perceived patient and/or family dissatisfaction with care		60 or older	Male	More than 20 years	VIC	Predominantly urban	Predominantly public	Anaesthesia
6703745033	162871270	2018-02-19 20:19:14	2018-02-19 20:22:43						No	Seldom	Neutral	Disagree				Pay a gesture of respect to the deceased or their families				Pay a gesture of respect to the family				Show caring for patients at the end-of-life and beyond		Time restraint	Funeral attendance is unprofessional	Funeral attendance is a source of emotional stress for me		Presence of the anaesthetist can be traumatic for the family	Attending can invite inappropriate questions	Attending can invite recriminations or even anger	It can disturb the very personal and private grieving process of a family		May be misinterpreted or seen as not warranted	Perceived patient and/or family dissatisfaction with care		40 to 49	Female	10 to 20 years	VIC	Predominantly urban	Half public, half private	Anaesthesia
6703740737	162871270	2018-02-19 20:16:21	2018-02-19 20:20:33						No	Seldom	Neutral	Neutral				Pay a gesture of respect to the deceased or their families		Provide comfort and ongoing care for the bereaved family		Pay a gesture of respect to the family	Provide an opportunity for family member can ask unanswered questions			Show caring for patients at the end-of-life and beyond		Time restraint				Presence of the anaesthetist can be traumatic for the family			It can disturb the very personal and private grieving process of a family		May be misinterpreted or seen as not warranted			40 to 49	Male	10 to 20 years	VIC	Predominantly urban	Half public, half private	Anaesthesia
6703733915	162871270	2018-02-19 20:11:26	2018-02-19 20:14:10						No	Seldom	Agree	Neutral	Gain a greater understanding of whom the patient was before the illness	Establish your own professional development	Appear professional to the family	Pay a gesture of respect to the deceased or their families	Express personal grief at the loss of someone you cared	Provide comfort and ongoing care for the bereaved family		Pay a gesture of respect to the family	Provide an opportunity for family member can ask unanswered questions					Time restraint		Funeral attendance is a source of emotional stress for me	Personal bereavement from the loss of the patient	Presence of the anaesthetist can be traumatic for the family	Attending can invite inappropriate questions	Attending can invite recriminations or even anger	It can disturb the very personal and private grieving process of a family	May have implications for anaesthetist-patient confidentiality	May be misinterpreted or seen as not warranted			30 to 39	Male	Less than 5 years	VIC	Predominantly urban	Predominantly public	Anaesthesia
6703733841	162871270	2018-02-19 20:11:26	2018-02-19 20:14:41						No	Seldom	Neutral	Disagree				Pay a gesture of respect to the deceased or their families	Express personal grief at the loss of someone you cared	Provide comfort and ongoing care for the bereaved family		Pay a gesture of respect to the family						Time restraint		Funeral attendance is a source of emotional stress for me										30 to 39	Male	Less than 5 years	VIC	Predominantly urban	Predominantly public	Anaesthesia
6703733366	162871270	2018-02-19 20:11:08	2018-02-19 20:12:31						No	Never	Disagree	Disagree															Funeral attendance is unprofessional							May have implications for anaesthetist-patient confidentiality	May be misinterpreted or seen as not warranted	Perceived patient and/or family dissatisfaction with care		30 to 39	Male	5 to 10 years	VIC	Predominantly urban	Predominantly private	Anaesthesia
6703732114	162871270	2018-02-19 20:10:12	2018-02-19 20:13:17						No	Seldom	Strongly agree	Disagree	Gain a greater understanding of whom the patient was before the illness			Pay a gesture of respect to the deceased or their families	Express personal grief at the loss of someone you cared	Provide comfort and ongoing care for the bereaved family	Gain closure	Pay a gesture of respect to the family				Show caring for patients at the end-of-life and beyond		Time restraint				Presence of the anaesthetist can be traumatic for the family			It can disturb the very personal and private grieving process of a family		May be misinterpreted or seen as not warranted		Work commitments	30 to 39	Female	5 to 10 years	VIC	Predominantly urban	Half public, half private	Anaesthesia
6703730795	162871270	2018-02-19 20:09:07	2018-02-19 20:21:53						No	Seldom	Agree	Disagree	Gain a greater understanding of whom the patient was before the illness		Appear professional to the family	Pay a gesture of respect to the deceased or their families		Provide comfort and ongoing care for the bereaved family	Modify emotional effects of the death of patient	Pay a gesture of respect to the family		Reduce the family's stress	Extend the relationship to relatives	Show caring for patients at the end-of-life and beyond	.	Time restraint											Presence may intrude on the privacy of the family	50 to 59	Male	More than 20 years	VIC		Predominantly public	Anaesthesia
6703729939	162871270	2018-02-19 20:08:32	2018-02-19 20:18:16						No	Seldom	Agree	Neutral	Gain a greater understanding of whom the patient was before the illness			Pay a gesture of respect to the deceased or their families	Express personal grief at the loss of someone you cared			Pay a gesture of respect to the family				Show caring for patients at the end-of-life and beyond		Time restraint	Funeral attendance is unprofessional			Presence of the anaesthetist can be traumatic for the family			It can disturb the very personal and private grieving process of a family		May be misinterpreted or seen as not warranted		Anaesthetists don't usually get the opportunity to spend time getting to know patients and their families before caring for them. If I only looked after someone on one episode and only met them on the day of surgery I would not necessarily feel comfortable attending their funeral.	30 to 39	Female	Less than 5 years	VIC	Predominantly urban	Predominantly public	Anaesthesia
6703729055	162871270	2018-02-19 20:07:57	2018-02-19 20:10:28						Yes	Seldom	Agree	Neutral	Gain a greater understanding of whom the patient was before the illness		Appear professional to the family	Pay a gesture of respect to the deceased or their families	Express personal grief at the loss of someone you cared			Pay a gesture of respect to the family	Provide an opportunity for family member can ask unanswered questions			Show caring for patients at the end-of-life and beyond		Time restraint		Funeral attendance is a source of emotional stress for me					It can disturb the very personal and private grieving process of a family		May be misinterpreted or seen as not warranted			60 or older	Male	More than 20 years	VIC	Half urban and half rural	Half public, half private	Anaesthesia
6703725203	162871270	2018-02-19 20:05:11	2018-02-19 20:08:21						No	Often	Agree	Agree	Gain a greater understanding of whom the patient was before the illness		Appear professional to the family	Pay a gesture of respect to the deceased or their families	Express personal grief at the loss of someone you cared	Provide comfort and ongoing care for the bereaved family	Closure, shared compassion with family, strong positive feedback, time to recover and reflect.	Pay a gesture of respect to the family	Provide an opportunity for family member can ask unanswered questions	Reduce the family's stress	Extend the relationship to relatives	Show caring for patients at the end-of-life and beyond	Sense of being valued and that all bets intentions were made.	Time restraint				Presence of the anaesthetist can be traumatic for the family		Attending can invite recriminations or even anger	It can disturb the very personal and private grieving process of a family		May be misinterpreted or seen as not warranted			30 to 39	Female	5 to 10 years	VIC	Predominantly urban	Predominantly public	Anaesthesia
6703724672	162871270	2018-02-19 20:04:56	2018-02-19 20:05:53						No	Often	Agree	Neutral														Time restraint	Funeral attendance is unprofessional	Funeral attendance is a source of emotional stress for me	Personal bereavement from the loss of the patient	Presence of the anaesthetist can be traumatic for the family	Attending can invite inappropriate questions	Attending can invite recriminations or even anger	It can disturb the very personal and private grieving process of a family	May have implications for anaesthetist-patient confidentiality	May be misinterpreted or seen as not warranted	Perceived patient and/or family dissatisfaction with care		40 to 49	Male	5 to 10 years	VIC	Predominantly rural	Predominantly private	Anaesthesia
6703722829	162871270	2018-02-19 20:03:28	2018-02-19 20:05:50						No	Often	Agree	Agree	Gain a greater understanding of whom the patient was before the illness			Pay a gesture of respect to the deceased or their families	Express personal grief at the loss of someone you cared		Closure	Pay a gesture of respect to the family	Provide an opportunity for family member can ask unanswered questions			Show caring for patients at the end-of-life and beyond	Appreciation that medical staff actually care	Time restraint					Attending can invite inappropriate questions	Attending can invite recriminations or even anger	It can disturb the very personal and private grieving process of a family	May have implications for anaesthetist-patient confidentiality	May be misinterpreted or seen as not warranted		Perceived medico-legal conflict	40 to 49	Male	5 to 10 years	VIC	Predominantly urban	Predominantly public	Anaesthesia
6703721571	162871270	2018-02-19 20:02:32	2018-02-19 20:05:40						No	Seldom	Neutral	Disagree				Pay a gesture of respect to the deceased or their families	Express personal grief at the loss of someone you cared	Provide comfort and ongoing care for the bereaved family		Pay a gesture of respect to the family				Show caring for patients at the end-of-life and beyond		Time restraint		Funeral attendance is a source of emotional stress for me		Presence of the anaesthetist can be traumatic for the family		Attending can invite recriminations or even anger				Perceived patient and/or family dissatisfaction with care		40 to 49	Male	10 to 20 years	VIC	Predominantly urban	Half public, half private	Anaesthesia
6703720190	162871270	2018-02-19 20:01:36	2018-02-19 20:04:12						No	Seldom	Agree	Neutral	Gain a greater understanding of whom the patient was before the illness		Appear professional to the family	Pay a gesture of respect to the deceased or their families	Express personal grief at the loss of someone you cared			Pay a gesture of respect to the family				Show caring for patients at the end-of-life and beyond		Time restraint		Funeral attendance is a source of emotional stress for me					It can disturb the very personal and private grieving process of a family					40 to 49	Male	10 to 20 years	VIC	Predominantly urban	Predominantly private	Anaesthesia
6703718435	162871270	2018-02-19 20:00:28	2018-02-19 20:03:28						No	Seldom	Neutral	Neutral			Appear professional to the family	Pay a gesture of respect to the deceased or their families				Pay a gesture of respect to the family	Provide an opportunity for family member can ask unanswered questions			Show caring for patients at the end-of-life and beyond		Time restraint				Presence of the anaesthetist can be traumatic for the family	Attending can invite inappropriate questions	Attending can invite recriminations or even anger	It can disturb the very personal and private grieving process of a family	May have implications for anaesthetist-patient confidentiality	May be misinterpreted or seen as not warranted			30 to 39	Male	5 to 10 years	VIC	Predominantly urban	Half public, half private	Anaesthesia
6703693975	162871270	2018-02-19 19:42:51	2018-02-19 19:46:08						No	Never	Agree	Neutral	Gain a greater understanding of whom the patient was before the illness			Pay a gesture of respect to the deceased or their families	Express personal grief at the loss of someone you cared	Provide comfort and ongoing care for the bereaved family		Pay a gesture of respect to the family				Show caring for patients at the end-of-life and beyond		Time restraint	Funeral attendance is unprofessional			Presence of the anaesthetist can be traumatic for the family	Attending can invite inappropriate questions	Attending can invite recriminations or even anger	It can disturb the very personal and private grieving process of a family		May be misinterpreted or seen as not warranted			60 or older	Male	More than 20 years	VIC	Predominantly urban	Half public, half private	Anaesthesia
6703688862	162871270	2018-02-19 19:39:29	2018-02-19 19:41:02						No	Seldom	Agree	Neutral	Gain a greater understanding of whom the patient was before the illness		Appear professional to the family	Pay a gesture of respect to the deceased or their families	Express personal grief at the loss of someone you cared	Provide comfort and ongoing care for the bereaved family		Pay a gesture of respect to the family	Provide an opportunity for family member can ask unanswered questions	Reduce the family's stress		Show caring for patients at the end-of-life and beyond		Time restraint				Presence of the anaesthetist can be traumatic for the family		Attending can invite recriminations or even anger		May have implications for anaesthetist-patient confidentiality	May be misinterpreted or seen as not warranted			30 to 39	Female	Less than 5 years	VIC	Predominantly urban	Half public, half private	Anaesthesia
6703677074	162871270	2018-02-19 19:31:06	2018-02-19 19:35:01						No	Never	Agree	Strongly disagree	Gain a greater understanding of whom the patient was before the illness			Pay a gesture of respect to the deceased or their families	Express personal grief at the loss of someone you cared		A sense of closure if you were involved closely with the patient's care.	Pay a gesture of respect to the family		Reduce the family's stress		Show caring for patients at the end-of-life and beyond	A sense of knowing that their family member touched the lives of many people and that their end of life care meant something personally to those charged with that care.	Time restraint	Funeral attendance is unprofessional			Presence of the anaesthetist can be traumatic for the family			It can disturb the very personal and private grieving process of a family		May be misinterpreted or seen as not warranted			30 to 39	Female	Less than 5 years	VIC	Predominantly urban	Predominantly public	Anaesthesia
6703674085	162871270	2018-02-19 19:28:56	2018-02-19 19:30:44						No	Seldom	Agree	Disagree		Establish your own professional development		Pay a gesture of respect to the deceased or their families			No	Pay a gesture of respect to the family				Show caring for patients at the end-of-life and beyond	No	Time restraint				Presence of the anaesthetist can be traumatic for the family	Attending can invite inappropriate questions		It can disturb the very personal and private grieving process of a family		May be misinterpreted or seen as not warranted		No	30 to 39	Female	5 to 10 years	VIC	Predominantly urban	Predominantly public	Anaesthesia
6703665188	162871270	2018-02-19 19:22:32	2018-02-19 19:25:24						No	Seldom	Neutral	Neutral				Pay a gesture of respect to the deceased or their families				Pay a gesture of respect to the family				Show caring for patients at the end-of-life and beyond		Time restraint				Presence of the anaesthetist can be traumatic for the family	Attending can invite inappropriate questions	Attending can invite recriminations or even anger		May have implications for anaesthetist-patient confidentiality	May be misinterpreted or seen as not warranted	Perceived patient and/or family dissatisfaction with care		40 to 49	Male	10 to 20 years	VIC	Predominantly urban	Half public, half private	Anaesthesia
6703647902	162871270	2018-02-19 19:10:33	2018-02-19 19:12:27						No	Seldom	Disagree	Disagree							No	Pay a gesture of respect to the family								Funeral attendance is a source of emotional stress for me		Presence of the anaesthetist can be traumatic for the family			It can disturb the very personal and private grieving process of a family		May be misinterpreted or seen as not warranted			50 to 59	Male	More than 20 years	VIC	Predominantly urban	Predominantly public	Anaesthesia
6703620164	162871270	2018-02-19 18:51:55	2018-02-19 18:55:01						No	Often	Agree	Strongly agree	Gain a greater understanding of whom the patient was before the illness			Pay a gesture of respect to the deceased or their families	Express personal grief at the loss of someone you cared		Show the family that you care.	Pay a gesture of respect to the family				Show caring for patients at the end-of-life and beyond	Reassurance that their loved one's doctors cared.	Time restraint	Funeral attendance is unprofessional				Attending can invite inappropriate questions	Attending can invite recriminations or even anger			May be misinterpreted or seen as not warranted		Colleagues' attitudes.	50 to 59	Male	10 to 20 years	VIC	Predominantly urban	Predominantly private	Anaesthesia
6703582061	162871270	2018-02-19 18:22:00	2018-02-19 18:24:33						No	Seldom	Agree	Neutral	Gain a greater understanding of whom the patient was before the illness		Appear professional to the family	Pay a gesture of respect to the deceased or their families			Closure	Pay a gesture of respect to the family				Show caring for patients at the end-of-life and beyond		Time restraint				Presence of the anaesthetist can be traumatic for the family	Attending can invite inappropriate questions	Attending can invite recriminations or even anger			May be misinterpreted or seen as not warranted	Perceived patient and/or family dissatisfaction with care		40 to 49	Female	10 to 20 years	VIC	Predominantly urban	Predominantly public	Anaesthesia
6703577067	162871270	2018-02-19 18:18:00	2018-02-19 18:20:15						No	Seldom	Agree	Disagree	Gain a greater understanding of whom the patient was before the illness			Pay a gesture of respect to the deceased or their families	Express personal grief at the loss of someone you cared	Provide comfort and ongoing care for the bereaved family		Pay a gesture of respect to the family				Show caring for patients at the end-of-life and beyond		Time restraint				Presence of the anaesthetist can be traumatic for the family			It can disturb the very personal and private grieving process of a family		May be misinterpreted or seen as not warranted			50 to 59	Female	More than 20 years	VIC	Predominantly urban		Anaesthesia
6703575416	162871270	2018-02-19 18:16:42	2018-02-19 18:19:12						Yes	Seldom	Agree	Strongly disagree	Gain a greater understanding of whom the patient was before the illness			Pay a gesture of respect to the deceased or their families	Express personal grief at the loss of someone you cared	Provide comfort and ongoing care for the bereaved family	No					Show caring for patients at the end-of-life and beyond	No								It can disturb the very personal and private grieving process of a family					50 to 59	Male	10 to 20 years	VIC	Predominantly urban	Predominantly public	Anaesthesia
6703566781	162871270	2018-02-19 18:09:55	2018-02-19 18:14:04						No	Never	Disagree	Disagree				Pay a gesture of respect to the deceased or their families			No	Pay a gesture of respect to the family					No										May be misinterpreted or seen as not warranted			50 to 59	Male	More than 20 years	VIC	Predominantly urban	Predominantly public	Anaesthesia
6703554928	162871270	2018-02-19 17:59:59	2018-02-19 18:02:04						No	Seldom	Agree	Disagree	Gain a greater understanding of whom the patient was before the illness		Appear professional to the family	Pay a gesture of respect to the deceased or their families		Provide comfort and ongoing care for the bereaved family	Closure	Pay a gesture of respect to the family	Provide an opportunity for family member can ask unanswered questions			Show caring for patients at the end-of-life and beyond		Time restraint							It can disturb the very personal and private grieving process of a family	May have implications for anaesthetist-patient confidentiality	May be misinterpreted or seen as not warranted	Perceived patient and/or family dissatisfaction with care		40 to 49	Female	10 to 20 years	VIC	Predominantly urban	Predominantly private	Anaesthesia
6703551969	162871270	2018-02-19 17:57:13	2018-02-19 18:00:42						No	Never	Strongly agree	Disagree				Pay a gesture of respect to the deceased or their families	Express personal grief at the loss of someone you cared	Provide comfort and ongoing care for the bereaved family		Pay a gesture of respect to the family						Time restraint												40 to 49	Male	Less than 5 years	VIC	Predominantly urban	Half public, half private	Anaesthesia
6703549919	162871270	2018-02-19 17:55:21	2018-02-19 18:01:39						No	Often	Strongly disagree	Disagree																		Presence of the anaesthetist can be traumatic for the family		Attending can invite recriminations or even anger			May be misinterpreted or seen as not warranted	Perceived patient and/or family dissatisfaction with care	Have seen in the past that family think dr is guilty and trying to make up for mistakes	60 or older	Male	More than 20 years	VIC	Predominantly urban	Predominantly public	Anaesthesia
6703544692	162871270	2018-02-19 17:50:30	2018-02-19 17:52:55						No	Never	Neutral	Neutral				Pay a gesture of respect to the deceased or their families		Provide comfort and ongoing care for the bereaved family						Show caring for patients at the end-of-life and beyond		Time restraint		Funeral attendance is a source of emotional stress for me		Presence of the anaesthetist can be traumatic for the family			It can disturb the very personal and private grieving process of a family		May be misinterpreted or seen as not warranted	Perceived patient and/or family dissatisfaction with care		50 to 59	Male	More than 20 years	VIC	Predominantly urban	Predominantly public	Anaesthesia
6703530250	162871270	2018-02-19 17:36:45	2018-02-19 17:39:04						No	Seldom	Agree	Disagree	Gain a greater understanding of whom the patient was before the illness			Pay a gesture of respect to the deceased or their families				Pay a gesture of respect to the family				Show caring for patients at the end-of-life and beyond		Time restraint					Attending can invite inappropriate questions		It can disturb the very personal and private grieving process of a family		May be misinterpreted or seen as not warranted	Perceived patient and/or family dissatisfaction with care	may be unwanted	30 to 39	Female	5 to 10 years	VIC	Predominantly urban	Half public, half private	Anaesthesia
6703525647	162871270	2018-02-19 17:32:08	2018-02-19 17:33:43						No	Seldom	Neutral	Agree																							May be misinterpreted or seen as not warranted			50 to 59	Male	More than 20 years	VIC	Predominantly urban	Predominantly public	Anaesthesia
6703503660	162871270	2018-02-19 17:07:06	2018-02-19 17:09:13						No	Never	Agree	Neutral	Gain a greater understanding of whom the patient was before the illness			Pay a gesture of respect to the deceased or their families					Provide an opportunity for family member can ask unanswered questions			Show caring for patients at the end-of-life and beyond						Presence of the anaesthetist can be traumatic for the family	Attending can invite inappropriate questions		It can disturb the very personal and private grieving process of a family		May be misinterpreted or seen as not warranted			60 or older	Male	More than 20 years	VIC	Predominantly urban	Predominantly public	Anaesthesia
6703501311	162871270	2018-02-19 17:03:56	2018-02-19 17:05:22						No	Often	Agree	Strongly disagree
6703499605	162871270	2018-02-19 17:02:24	2018-02-19 17:05:00						No	Seldom	Agree	Strongly disagree				Pay a gesture of respect to the deceased or their families			No.	Pay a gesture of respect to the family					No.	Time restraint		Funeral attendance is a source of emotional stress for me		Presence of the anaesthetist can be traumatic for the family	Attending can invite inappropriate questions		It can disturb the very personal and private grieving process of a family		May be misinterpreted or seen as not warranted		No.	50 to 59	Male	More than 20 years	VIC	Predominantly urban	Predominantly public	Anaesthesia
6703489868	162871270	2018-02-19 16:50:06	2018-02-19 16:54:03						No	Seldom	Disagree	Neutral					Express personal grief at the loss of someone you cared			Pay a gesture of respect to the family	Provide an opportunity for family member can ask unanswered questions			Show caring for patients at the end-of-life and beyond			Funeral attendance is unprofessional											50 to 59	Female	More than 20 years	VIC	Predominantly urban	Half public, half private	Anaesthesia
6703481089	162871270	2018-02-19 16:38:49	2018-02-19 16:41:45						No	Seldom	Agree	Disagree	Gain a greater understanding of whom the patient was before the illness		Appear professional to the family	Pay a gesture of respect to the deceased or their families				Pay a gesture of respect to the family				Show caring for patients at the end-of-life and beyond		Time restraint							It can disturb the very personal and private grieving process of a family					40 to 49	Male	10 to 20 years	VIC	Predominantly urban	Predominantly public	Anaesthesia
6703480644	162871270	2018-02-19 16:37:35	2018-02-19 16:42:08						No	Often	Disagree	Disagree				Pay a gesture of respect to the deceased or their families	Express personal grief at the loss of someone you cared		Help in dealing with grief of anaesthetist					Show caring for patients at the end-of-life and beyond						Presence of the anaesthetist can be traumatic for the family	Attending can invite inappropriate questions	Attending can invite recriminations or even anger	It can disturb the very personal and private grieving process of a family		May be misinterpreted or seen as not warranted	Perceived patient and/or family dissatisfaction with care		30 to 39	Male	Less than 5 years	VIC	Predominantly urban	Half public, half private	Anaesthesia
6703465649	162871270	2018-02-19 16:19:19	2018-02-19 16:23:22						No	Seldom	Neutral	Strongly disagree				Pay a gesture of respect to the deceased or their families				Pay a gesture of respect to the family				Show caring for patients at the end-of-life and beyond			Funeral attendance is unprofessional				Attending can invite inappropriate questions	Attending can invite recriminations or even anger			May be misinterpreted or seen as not warranted		It extends beyond professional care into personal family space	30 to 39	Male	5 to 10 years	VIC	Predominantly urban	Predominantly public	Anaesthesia
6703451537	162871270	2018-02-19 16:00:05	2018-02-19 16:02:21						No	Seldom	Disagree	Strongly disagree				Pay a gesture of respect to the deceased or their families			NO	Pay a gesture of respect to the family					NO			Funeral attendance is a source of emotional stress for me					It can disturb the very personal and private grieving process of a family				NO	50 to 59	Female	More than 20 years	VIC	Predominantly urban	Half public, half private	Anaesthesia
6703447998	162871270	2018-02-19 15:55:37	2018-02-19 15:58:26						Yes	Seldom	Strongly agree	Disagree	Gain a greater understanding of whom the patient was before the illness		Appear professional to the family	Pay a gesture of respect to the deceased or their families				Pay a gesture of respect to the family				Show caring for patients at the end-of-life and beyond		Time restraint		Funeral attendance is a source of emotional stress for me		Presence of the anaesthetist can be traumatic for the family	Attending can invite inappropriate questions	Attending can invite recriminations or even anger	It can disturb the very personal and private grieving process of a family	May have implications for anaesthetist-patient confidentiality	May be misinterpreted or seen as not warranted	Perceived patient and/or family dissatisfaction with care		30 to 39	Female	Less than 5 years	VIC	Predominantly urban	Predominantly public	Anaesthesia
6703444179	162871270	2018-02-19 15:50:29	2018-02-19 15:52:28						No	Often	Neutral	Disagree				Pay a gesture of respect to the deceased or their families				Pay a gesture of respect to the family				Show caring for patients at the end-of-life and beyond		Time restraint		Funeral attendance is a source of emotional stress for me		Presence of the anaesthetist can be traumatic for the family					May be misinterpreted or seen as not warranted			30 to 39	Female	5 to 10 years	VIC	Predominantly urban	Predominantly public	Anaesthesia
6703442878	162871270	2018-02-19 15:48:48	2018-02-19 15:59:44						No	Seldom	Agree	Agree				Pay a gesture of respect to the deceased or their families	Express personal grief at the loss of someone you cared			Pay a gesture of respect to the family	Provide an opportunity for family member can ask unanswered questions			Show caring for patients at the end-of-life and beyond						Presence of the anaesthetist can be traumatic for the family		Attending can invite recriminations or even anger	It can disturb the very personal and private grieving process of a family		May be misinterpreted or seen as not warranted	Perceived patient and/or family dissatisfaction with care		40 to 49	Male	10 to 20 years	VIC	Predominantly urban	Predominantly private	Anaesthesia
6703442377	162871270	2018-02-19 15:48:09	2018-02-19 15:52:38						No	Often	Strongly agree	Neutral	Gain a greater understanding of whom the patient was before the illness	Establish your own professional development	Appear professional to the family	Pay a gesture of respect to the deceased or their families			closure	Pay a gesture of respect to the family	Provide an opportunity for family member can ask unanswered questions		Extend the relationship to relatives	Show caring for patients at the end-of-life and beyond		Time restraint					Attending can invite inappropriate questions			May have implications for anaesthetist-patient confidentiality				40 to 49	Male	10 to 20 years	VIC	Predominantly urban	Half public, half private	Anaesthesia
6703440808	162871270	2018-02-19 15:46:07	2018-02-19 15:50:58						No	Seldom	Neutral	Agree				Pay a gesture of respect to the deceased or their families				Pay a gesture of respect to the family	Provide an opportunity for family member can ask unanswered questions			Show caring for patients at the end-of-life and beyond				Funeral attendance is a source of emotional stress for me	Personal bereavement from the loss of the patient				It can disturb the very personal and private grieving process of a family	May have implications for anaesthetist-patient confidentiality			Depends on the cause of death. If it was an iatrogenic cause then it may be extremely stressful for the family and myself / medical team. I’m not sure I’d feel appropriate attending a patient funeral- it’s very personal for their family and close friends.	40 to 49	Female	5 to 10 years	VIC	Predominantly urban	Predominantly public	Anaesthesia
6703434836	162871270	2018-02-19 15:38:17	2018-02-19 15:41:58						No	Seldom	Agree	Neutral	Gain a greater understanding of whom the patient was before the illness			Pay a gesture of respect to the deceased or their families		Provide comfort and ongoing care for the bereaved family		Pay a gesture of respect to the family				Show caring for patients at the end-of-life and beyond		Time restraint									May be misinterpreted or seen as not warranted		in anaesthesia we may nit be aware that a patient has subsequently passed away until after a funeral has occurred. Very few deaths occur intraoperativley or immediately perioperatively	40 to 49	Female	10 to 20 years	VIC	Predominantly urban	Predominantly public	Anaesthesia
6703433272	162871270	2018-02-19 15:35:28	2018-02-19 15:39:02						No	Seldom	Agree	Disagree	Gain a greater understanding of whom the patient was before the illness							Pay a gesture of respect to the family				Show caring for patients at the end-of-life and beyond		Time restraint		Funeral attendance is a source of emotional stress for me		Presence of the anaesthetist can be traumatic for the family	Attending can invite inappropriate questions				May be misinterpreted or seen as not warranted			40 to 49	Male	Less than 5 years	VIC	Predominantly urban	Predominantly public	Anaesthesia
6703429564	162871270	2018-02-19 15:31:16	2018-02-19 15:33:18						No	Seldom	Neutral	Neutral				Pay a gesture of respect to the deceased or their families		Provide comfort and ongoing care for the bereaved family			Provide an opportunity for family member can ask unanswered questions			Show caring for patients at the end-of-life and beyond						Presence of the anaesthetist can be traumatic for the family			It can disturb the very personal and private grieving process of a family		May be misinterpreted or seen as not warranted			40 to 49	Male	5 to 10 years	VIC	Predominantly urban	Predominantly public	Anaesthesia
6703425949	162871270	2018-02-19 15:26:25	2018-02-19 15:28:10						No	Seldom	Agree	Agree	Gain a greater understanding of whom the patient was before the illness			Pay a gesture of respect to the deceased or their families				Pay a gesture of respect to the family				Show caring for patients at the end-of-life and beyond		Time restraint	Funeral attendance is unprofessional			Presence of the anaesthetist can be traumatic for the family	Attending can invite inappropriate questions		It can disturb the very personal and private grieving process of a family		May be misinterpreted or seen as not warranted	Perceived patient and/or family dissatisfaction with care		30 to 39	Male	Less than 5 years	VIC	Predominantly urban	Predominantly public	Anaesthesia
6703425150	162871270	2018-02-19 15:25:32	2018-02-19 15:28:36						No	Seldom	Agree	Neutral				Pay a gesture of respect to the deceased or their families				Pay a gesture of respect to the family						Time restraint				Presence of the anaesthetist can be traumatic for the family		Attending can invite recriminations or even anger	It can disturb the very personal and private grieving process of a family		May be misinterpreted or seen as not warranted	Perceived patient and/or family dissatisfaction with care		50 to 59	Female	10 to 20 years	VIC	Predominantly urban	Predominantly private	Anaesthesia
6703424524	162871270	2018-02-19 15:24:38	2018-02-19 15:26:35						No	Seldom	Neutral	Disagree				Pay a gesture of respect to the deceased or their families				Pay a gesture of respect to the family																		40 to 49	Male	5 to 10 years	VIC	Predominantly urban	Half public, half private	Anaesthesia
6703424316	162871270	2018-02-19 15:24:19	2018-02-19 15:27:54						No	Seldom	Strongly agree	Agree				Pay a gesture of respect to the deceased or their families	Express personal grief at the loss of someone you cared	Provide comfort and ongoing care for the bereaved family		Pay a gesture of respect to the family	Provide an opportunity for family member can ask unanswered questions			Show caring for patients at the end-of-life and beyond		Time restraint				Presence of the anaesthetist can be traumatic for the family			It can disturb the very personal and private grieving process of a family		May be misinterpreted or seen as not warranted			60 or older	Male	More than 20 years	VIC	Predominantly urban	Predominantly public	Anaesthesia
6703417039	162871270	2018-02-19 15:13:24	2018-02-19 15:17:21						No	Seldom	Neutral	Disagree				Pay a gesture of respect to the deceased or their families			Having the opportunity to show your respect	Pay a gesture of respect to the family					It shows that you care and respect the patient					Presence of the anaesthetist can be traumatic for the family	Attending can invite inappropriate questions	Attending can invite recriminations or even anger	It can disturb the very personal and private grieving process of a family	May have implications for anaesthetist-patient confidentiality	May be misinterpreted or seen as not warranted	Perceived patient and/or family dissatisfaction with care	it can be seen as inappropriate	30 to 39	Female	Less than 5 years	VIC	Predominantly urban	Predominantly public	Anaesthesia
6703409672	162871270	2018-02-19 15:05:14	2018-02-19 15:12:02						No	Seldom	Strongly agree	Strongly agree	Gain a greater understanding of whom the patient was before the illness		Appear professional to the family	Pay a gesture of respect to the deceased or their families	Express personal grief at the loss of someone you cared	Provide comfort and ongoing care for the bereaved family		Pay a gesture of respect to the family				Show caring for patients at the end-of-life and beyond		Time restraint					Attending can invite inappropriate questions	Attending can invite recriminations or even anger			May be misinterpreted or seen as not warranted	Perceived patient and/or family dissatisfaction with care		40 to 49	Female	5 to 10 years	VIC	Predominantly urban	Half public, half private	Anaesthesia
6703403876	162871270	2018-02-19 14:57:27	2018-02-19 15:16:05						No	Seldom	Agree	Neutral	Gain a greater understanding of whom the patient was before the illness			Pay a gesture of respect to the deceased or their families	Express personal grief at the loss of someone you cared	Provide comfort and ongoing care for the bereaved family	Better understanding of my responsibilities and impact of my decisions on the society.	Pay a gesture of respect to the family	Provide an opportunity for family member can ask unanswered questions	Reduce the family's stress			Personal touch to patient care that would mean a lot to a grieving family	Time restraint		Funeral attendance is a source of emotional stress for me			Attending can invite inappropriate questions			May have implications for anaesthetist-patient confidentiality			Cultural differences between anaesthetist and family of patient could lead to either of them feeling awkward.	30 to 39	Male	Less than 5 years	VIC	Predominantly rural	Predominantly public	Anaesthesia
6703399942	162871270	2018-02-19 14:52:14	2018-02-19 14:56:03						No	Seldom	Strongly disagree	Strongly disagree				Pay a gesture of respect to the deceased or their families				Pay a gesture of respect to the family						Time restraint				Presence of the anaesthetist can be traumatic for the family		Attending can invite recriminations or even anger	It can disturb the very personal and private grieving process of a family	May have implications for anaesthetist-patient confidentiality	May be misinterpreted or seen as not warranted			30 to 39	Female	Less than 5 years	VIC	Predominantly urban	Predominantly public	Anaesthesia
6703399555	162871270	2018-02-19 14:51:49	2018-02-19 14:53:36						No	Often	Neutral	Neutral	Gain a greater understanding of whom the patient was before the illness			Pay a gesture of respect to the deceased or their families	Express personal grief at the loss of someone you cared		no	Pay a gesture of respect to the family				Show caring for patients at the end-of-life and beyond	no	Time restraint					Attending can invite inappropriate questions		It can disturb the very personal and private grieving process of a family				no	30 to 39	Male	5 to 10 years	VIC	Predominantly urban	Half public, half private	Anaesthesia
6703397604	162871270	2018-02-19 14:49:11	2018-02-19 14:51:50						No	Never																	Funeral attendance is unprofessional			Presence of the anaesthetist can be traumatic for the family					May be misinterpreted or seen as not warranted		Crosses the line between a professional and a personal relationship	40 to 49	Male	10 to 20 years	VIC	Predominantly urban	Predominantly public	Anaesthesia
6703394127	162871270	2018-02-19 14:44:45	2018-02-19 14:48:10						No	Seldom	Disagree	Disagree	Gain a greater understanding of whom the patient was before the illness						I'm not sure it is even appropriate-I would need to have known the patient or their family pretty well	Pay a gesture of respect to the family							Funeral attendance is unprofessional			Presence of the anaesthetist can be traumatic for the family	Attending can invite inappropriate questions	Attending can invite recriminations or even anger	It can disturb the very personal and private grieving process of a family	May have implications for anaesthetist-patient confidentiality	May be misinterpreted or seen as not warranted	Perceived patient and/or family dissatisfaction with care	Funeral is a personal event. Send a bereavement card	50 to 59	Male	10 to 20 years	VIC	Predominantly urban	Half public, half private	Anaesthesia
6703393464	162871270	2018-02-19 14:43:48	2018-02-19 14:47:41						No	Seldom	Strongly disagree	Neutral															Funeral attendance is unprofessional						It can disturb the very personal and private grieving process of a family		May be misinterpreted or seen as not warranted			40 to 49	Male	5 to 10 years	VIC	Predominantly urban	Predominantly private	Anaesthesia
6703390472	162871270	2018-02-19 14:39:47	2018-02-19 14:44:32						No	Often	Disagree	Neutral							No, it can be a dangerous blurring if the Dictor patient relationship						No, you are their Physician and not their friend.		Funeral attendance is unprofessional				Attending can invite inappropriate questions	Attending can invite recriminations or even anger		May have implications for anaesthetist-patient confidentiality	May be misinterpreted or seen as not warranted		Inappropriate as professional distance not maintained	40 to 49	Male	10 to 20 years	VIC	Predominantly urban	Predominantly public	Anaesthesia
6703386244	162871270	2018-02-19 14:34:23	2018-02-19 14:37:59						No	Seldom	Agree	Neutral				Pay a gesture of respect to the deceased or their families					Provide an opportunity for family member can ask unanswered questions			Show caring for patients at the end-of-life and beyond						Presence of the anaesthetist can be traumatic for the family		Attending can invite recriminations or even anger			May be misinterpreted or seen as not warranted			60 or older	Male	More than 20 years	VIC	Predominantly urban	Predominantly private	Anaesthesia
6703385149	162871270	2018-02-19 14:33:04	2018-02-19 14:36:03						No	Seldom	Neutral	Disagree				Pay a gesture of respect to the deceased or their families	Express personal grief at the loss of someone you cared							Show caring for patients at the end-of-life and beyond									It can disturb the very personal and private grieving process of a family					50 to 59	Male	More than 20 years	VIC	Predominantly urban	Predominantly public	Anaesthesia
6703383448	162871270	2018-02-19 14:30:54	2018-02-19 14:33:37						No	Seldom	Agree	Disagree	Gain a greater understanding of whom the patient was before the illness		Appear professional to the family	Pay a gesture of respect to the deceased or their families				Pay a gesture of respect to the family				Show caring for patients at the end-of-life and beyond		Time restraint		Funeral attendance is a source of emotional stress for me	Personal bereavement from the loss of the patient	Presence of the anaesthetist can be traumatic for the family	Attending can invite inappropriate questions	Attending can invite recriminations or even anger			May be misinterpreted or seen as not warranted			40 to 49	Male	10 to 20 years	VIC	Predominantly urban	Half public, half private	Anaesthesia
6703381801	162871270	2018-02-19 14:28:48	2018-02-19 14:34:09						No	Never	Neutral	Disagree														Time restraint	Funeral attendance is unprofessional			Presence of the anaesthetist can be traumatic for the family			It can disturb the very personal and private grieving process of a family		May be misinterpreted or seen as not warranted			40 to 49	Male	10 to 20 years	VIC	Predominantly urban	Half public, half private	Anaesthesia
6673274684	162871270	2018-02-05 16:12:08	2018-02-26 05:58:28						Yes	Often	Agree	Disagree	Gain a greater understanding of whom the patient was before the illness		Appear professional to the family	Pay a gesture of respect to the deceased or their families	Express personal grief at the loss of someone you cared	Provide comfort and ongoing care for the bereaved family				Reduce the family's stress			Ackowledge that doctors genuinely do care about patients we care for, and that professional relationships developed will be deeply respected by the family. Also may allow to feel taht the hospital taht cared for teh decesaed patient has engaging staff, who advocate and care for patients.	Time restraint		Funeral attendance is a source of emotional stress for me		Presence of the anaesthetist can be traumatic for the family	Attending can invite inappropriate questions		It can disturb the very personal and private grieving process of a family		May be misinterpreted or seen as not warranted	Perceived patient and/or family dissatisfaction with care	After I attended a funeral of a patient i cared for over a many month period, some of my staff collegues were were critical. I asked a few people in my department and there were very polarising views. Some of my colleugues felt it was very unprofessional to attend. I considered not attending in order not to upset my colelgues who felt I shouldnt. .	40 to 49	Male	5 to 10 years	VIC	Predominantly urban	Half public, half private	Anaesthesia
